# Supplementary material for: Population genomics of Escherichia coli in livestock-keeping households across a rapidly developing urban landscape
Source: Nat Microbiol. 2022 Mar 14;7(4):581–9. doi: 10.1038/s41564-022-01079-y (PMC8975746; doi:10.1038/s41564-022-01079-y)
Supplement: Supplementary file 3 — Supplementary Table 1. Complete list of genomes and accession numbers generated in this study. Supplementary Table 2. Host categories and their constituents and sample numbers. Supplementary Table 3. Additional information on isolates involved in human–livestock sharing events. [file 41564_2022_1079_MOESM3_ESM.xlsx]

## Sheet: List of Tables
Supplementary Table S1. Complete list of genomes and accession numbers generated in this study.
Supplementary Table S2. Host categories and their constituents and sample numbers.
Supplementary Table S3. Additional information on isolates involved in Human-livestock sharing events

## Sheet: TableS1
sample_name	Source_id	Source_Level1	Source_Level2	Source_Level3	HHID	Date	Sublocation	Wealth_group	Livestock_yn	ID	EntBase_ST	Phylogroup	Accession
ALQ017070	KAN009AVN1	avian	w_avian	wildlife	KAN009	2015-09-22	KAREN	1	no	ALQ017070	744	A	ERS3414665 (SAMEA5610475)
ALQ017075	KAN009AVN8	avian	w_avian	wildlife	KAN009	2015-09-22	KAREN	1	no	ALQ017075	187	B1	ERS3414666 (SAMEA5610476)
ALQ017119	HAR012AVN5	avian	w_avian	wildlife	HAR012	2015-10-07	HARAMBEE	3	no	ALQ017119	746	A	ERS3414669 (SAMEA5610479)
ALQ017135	HAR012AVN7	avian	w_avian	wildlife	HAR012	2015-10-07	HARAMBEE	3	no	ALQ017135	9421	B1	ERS3414670 (SAMEA5610480)
ALQ017149	KIL041LAG4	rabbit	monogastric	livestock	KIL041	2016-03-08	KILIMANI	2	yes	ALQ017149	224	B1	ERS3414671 (SAMEA5610481)
ALQ017153	KIL042GAL5	chickens	poultry	livestock	KIL042	2016-03-09	KILIMANI	2	yes	ALQ017153	6635	A	ERS3414672 (SAMEA5610482)
ALQ017189	KIL042CAP1	goat	ruminant	livestock	KIL042	2016-03-09	KILIMANI	2	yes	ALQ017189	297	B1	ERS3414673 (SAMEA5610483)
ALQ017237	HAR011LAG1	rabbit	monogastric	livestock	HAR011	2015-10-05	HARAMBEE	3	yes	ALQ017237	117	G	ERS3414676 (SAMEA5610486)
ALQ017241	HAR011GAL8	chickens	poultry	livestock	HAR011	2015-10-05	HARAMBEE	3	yes	ALQ017241	1196	B1	ERS3414677 (SAMEA5610487)
ALQ017244	HAR011LAG8	rabbit	monogastric	livestock	HAR011	2015-10-05	HARAMBEE	3	yes	ALQ017244	297	B1	ERS3414678 (SAMEA5610488)
ALQ017249	HAR011AVN1	avian	w_avian	wildlife	HAR011	2015-10-05	HARAMBEE	3	yes	ALQ017249	9420	A	ERS3414679 (SAMEA5610489)
ALQ017277	HAR011GAL7	chickens	poultry	livestock	HAR011	2015-10-05	HARAMBEE	3	yes	ALQ017277	2522	B1	ERS3414681 (SAMEA5610491)
ALQ017316	HAR011LAG9	rabbit	monogastric	livestock	HAR011	2015-10-05	HARAMBEE	3	yes	ALQ017316	847	B1	ERS3414682 (SAMEA5610492)
ALQ017321	HAR011LAG6	rabbit	monogastric	livestock	HAR011	2015-10-05	HARAMBEE	3	yes	ALQ017321	4568	F	ERS3414683 (SAMEA5610493)
ALQ017332	HAR011LAG5	rabbit	monogastric	livestock	HAR011	2015-10-05	HARAMBEE	3	yes	ALQ017332	4568	F	ERS3414685 (SAMEA5610495)
ALQ017349	HAR011GAL5	chickens	poultry	livestock	HAR011	2015-10-05	HARAMBEE	3	yes	ALQ017349	155	B1	ERS3414688 (SAMEA5610498)
ALQ017358	HAR011LAG3	rabbit	monogastric	livestock	HAR011	2015-10-05	HARAMBEE	3	yes	ALQ017358	1302	A	ERS3414689 (SAMEA5610499)
ALQ017368	HAR011GAL6	chickens	poultry	livestock	HAR011	2015-10-05	HARAMBEE	3	yes	ALQ017368	1196	B1	ERS3414690 (SAMEA5610500)
ALQ017407	HAR010GAL3	chickens	poultry	livestock	HAR010	2015-10-06	HARAMBEE	3	yes	ALQ017407	5766	A	ERS3414691 (SAMEA5610501)
ALQ017413	HAR010GAL5	chickens	poultry	livestock	HAR010	2015-10-06	HARAMBEE	3	yes	ALQ017413	155	B1	ERS3414692 (SAMEA5610502)
ALQ017443	HAR010AVN1	avian	w_avian	wildlife	HAR010	2015-10-06	HARAMBEE	3	yes	ALQ017443	6190	B1	ERS3414693 (SAMEA5610503)
ALQ017456	MAK016GAL5	chickens	poultry	livestock	MAK016	2015-10-26	MAKONGENI	6	yes	ALQ017456	182	E	ERS3414694 (SAMEA5610504)
ALQ018502	MAK017AVN9	avian	w_avian	wildlife	MAK017	2015-10-27	MAKONGENI	6	yes	ALQ018502	2325	A	ERS3414696 (SAMEA5610506)
ALQ018557	KIG019CAP6	goat	ruminant	livestock	KIG019	2015-11-02	KIRIGU	6	yes	ALQ018557	13	B1	ERS3414698 (SAMEA5610508)
ALQ018577	KIG019GAL3	chickens	poultry	livestock	KIG019	2015-11-02	KIRIGU	6	yes	ALQ018577	48	A	ERS3414699 (SAMEA5610509)
ALQ018583	KIG019CAP2	goat	ruminant	livestock	KIG019	2015-11-02	KIRIGU	6	yes	ALQ018583	40	B1	ERS3414700 (SAMEA5610510)
ALQ018624	MBO014GAL4	chickens	poultry	livestock	MBO014	2015-10-12	MBOTELA	5	yes	ALQ018624	1141	A	ERS3414701 (SAMEA5610511)
ALQ018627	MBO014GAL3	chickens	poultry	livestock	MBO014	2015-10-12	MBOTELA	5	yes	ALQ018627	4937	A	ERS3414702 (SAMEA5610512)
ALQ018643	MBO014ANA3	ducks	poultry	livestock	MBO014	2015-10-12	MBOTELA	5	yes	ALQ018643	6636	D	ERS3414703 (SAMEA5610513)
ALQ018670	MBO014ANA4	ducks	poultry	livestock	MBO014	2015-10-12	MBOTELA	5	yes	ALQ018670	398	A	ERS3414704 (SAMEA5610514)
ALQ018686	MBO014ANA5	ducks	poultry	livestock	MBO014	2015-10-12	MBOTELA	5	yes	ALQ018686	9430	A	ERS3414705 (SAMEA5610515)
ALQ018703	MBO014ANA2	ducks	poultry	livestock	MBO014	2015-10-12	MBOTELA	5	yes	ALQ018703	453	B1	ERS3414706 (SAMEA5610516)
ALQ018751	MBO013CAP3	goat	ruminant	livestock	MBO013	2015-10-13	MBOTELA	5	yes	ALQ018751	448	B1	ERS3414708 (SAMEA5610518)
ALQ018756	MBO013CAP5	goat	ruminant	livestock	MBO013	2015-10-13	MBOTELA	5	yes	ALQ018756	446	B1	ERS3414709 (SAMEA5610519)
ALQ018852	MBO015AVN1	avian	w_avian	wildlife	MBO015	2015-10-13	MBOTELA	5	no	ALQ018852	641	B1	ERS3414711 (SAMEA5610521)
ALQ018881	MAK017GAL5	chickens	poultry	livestock	MAK017	2015-10-27	MAKONGENI	6	yes	ALQ018881	2309	D	ERS3414712 (SAMEA5610522)
ALQ018899	MAK016GAL6	chickens	poultry	livestock	MAK016	2015-10-26	MAKONGENI	6	yes	ALQ018899	10	A	ERS3414714 (SAMEA5610524)
ALQ018914	MAK017GAL6	chickens	poultry	livestock	MAK017	2015-10-27	MAKONGENI	6	yes	ALQ018914	9434	Unknown	ERS3414715 (SAMEA5610525)
ALQ018940	MAK017GAL7	chickens	poultry	livestock	MAK017	2015-10-27	MAKONGENI	6	yes	ALQ018940	398	A	ERS3414716 (SAMEA5610526)
ALQ018943	MAK017AVN8	avian	w_avian	wildlife	MAK017	2015-10-27	MAKONGENI	6	yes	ALQ018943	187	B1	ERS3414717 (SAMEA5610527)
ALQ018965	MAK017LAG4	rabbit	monogastric	livestock	MAK017	2015-10-27	MAKONGENI	6	yes	ALQ018965	9429	B1	ERS3414719 (SAMEA5610529)
ALQ018998	MAK016ROD1	rodent	w_mammal	wildlife	MAK016	2015-10-26	MAKONGENI	6	yes	ALQ018998	1298	B1	ERS3414721 (SAMEA5610531)
ALQ019005	MAK017GAL8	chickens	poultry	livestock	MAK017	2015-10-27	MAKONGENI	6	yes	ALQ019005	2309	D	ERS3414722 (SAMEA5610532)
ALQ019065	KIG019CAP3	goat	ruminant	livestock	KIG019	2015-11-02	KIRIGU	6	yes	ALQ019065	223	B1	ERS3414723 (SAMEA5610533)
ALQ019080	KIL041ANA4	geese	poultry	livestock	KIL041	2016-03-08	KILIMANI	2	yes	ALQ019080	6740	A	ERS3414724 (SAMEA5610534)
ALQ019097	MAK017ROD2	rodent	w_mammal	wildlife	MAK017	2015-10-27	MAKONGENI	6	yes	ALQ019097	7020	B1	ERS3414725 (SAMEA5610535)
ALQ019107	MAK017GAL9	chickens	poultry	livestock	MAK017	2015-10-27	MAKONGENI	6	yes	ALQ019107	9434	Unknown	ERS3414726 (SAMEA5610536)
ALQ019122	MAK017GAL4	chickens	poultry	livestock	MAK017	2015-10-27	MAKONGENI	6	yes	ALQ019122	155	B1	ERS3414727 (SAMEA5610537)
ALQ019137	KIL041LAG1	rabbit	monogastric	livestock	KIL041	2016-03-08	KILIMANI	2	yes	ALQ019137	6060	E	ERS3414728 (SAMEA5610538)
ALQ019153	KIL041ANA2	ducks	poultry	livestock	KIL041	2016-03-08	KILIMANI	2	yes	ALQ019153	617	A	ERS3414729 (SAMEA5610539)
ALQ019167	KIL042AVN4	avian	w_avian	wildlife	KIL042	2016-03-09	KILIMANI	2	yes	ALQ019167	48	A	ERS3414730 (SAMEA5610540)
ALQ019267	KIG020GAL3	chickens	poultry	livestock	KIG020	2015-11-03	KIRIGU	6	yes	ALQ019267	77	A	ERS3414731 (SAMEA5610541)
ALQ019365	KIG019CAP1	goat	ruminant	livestock	KIG019	2015-11-02	KIRIGU	6	yes	ALQ019365	9433	B1	ERS3414732 (SAMEA5610542)
ALQ019375	KIG019GAL4	chickens	poultry	livestock	KIG019	2015-11-02	KIRIGU	6	yes	ALQ019375	4937	A	ERS3414733 (SAMEA5610543)
ALQ019380	KIG019CAP7	goat	ruminant	livestock	KIG019	2015-11-02	KIRIGU	6	yes	ALQ019380	223	B1	ERS3414734 (SAMEA5610544)
ALQ019429	KIG019BT_POP4	bat_pop	w_bat	wildlife	KIG019	2015-11-02	KIRIGU	6	yes	ALQ019429	48	A	ERS3414735 (SAMEA5610545)
ALQ019463	KIL041LAG2	rabbit	monogastric	livestock	KIL041	2016-03-08	KILIMANI	2	yes	ALQ019463	48	A	ERS3414736 (SAMEA5610546)
ALQ019471	MLK024GAL2	chickens	poultry	livestock	MLK024	2015-11-11	MLANGO KUBWA	7	yes	ALQ019471	10	A	ERS3414737 (SAMEA5610547)
ALQ019476	MLK024ROD1	rodent	w_mammal	wildlife	MLK024	2015-11-11	MLANGO KUBWA	7	yes	ALQ019476	7809	cladeI	ERS3414738 (SAMEA5610548)
ALQ019495	MLK024HUM4	human	human	human	MLK024	2015-11-11	MLANGO KUBWA	7	yes	ALQ019495	58	B1	ERS3414741 (SAMEA5610551)
ALQ019499	MLK024GAL1	chickens	poultry	livestock	MLK024	2015-11-11	MLANGO KUBWA	7	yes	ALQ019499	9432	B1	ERS3414742 (SAMEA5610552)
ALQ019508	MLK023ROD5	rodent	w_mammal	wildlife	MLK023	2015-11-10	MLANGO KUBWA	7	yes	ALQ019508	540	A	ERS3414743 (SAMEA5610553)
ALQ019512	MLK024GAL3	chickens	poultry	livestock	MLK024	2015-11-11	MLANGO KUBWA	7	yes	ALQ019512	1688	A	ERS3414744 (SAMEA5610554)
ALQ019519	MLK024ANA1	ducks	poultry	livestock	MLK024	2015-11-11	MLANGO KUBWA	7	yes	ALQ019519	3856	A	ERS3414745 (SAMEA5610555)
ALQ019529	MLK023AVN3	avian	w_avian	wildlife	MLK023	2015-11-10	MLANGO KUBWA	7	yes	ALQ019529	9431	A	ERS3414746 (SAMEA5610556)
ALQ019539	MLK023AVN4	avian	w_avian	wildlife	MLK023	2015-11-10	MLANGO KUBWA	7	yes	ALQ019539	1298	B1	ERS3414747 (SAMEA5610557)
ALQ019542	KIG021HUM1	human	human	human	KIG021	2015-11-03	KIRIGU	6	no	ALQ019542	216	A	ERS3414748 (SAMEA5610558)
ALQ019547	MLK024HUM7	human	human	human	MLK024	2015-11-11	MLANGO KUBWA	7	yes	ALQ019547	678	B1	ERS3414749 (SAMEA5610559)
ALQ019554	MLK024HUM6	human	human	human	MLK024	2015-11-11	MLANGO KUBWA	7	yes	ALQ019554	678	B1	ERS3414750 (SAMEA5610560)
ALQ019581	KYL025HUM5	human	human	human	KYL025	2015-11-16	KAYOLE	6	yes	ALQ019581	206	A	ERS3414751 (SAMEA5610561)
ALQ019585	KYL025HUM4	human	human	human	KYL025	2015-11-16	KAYOLE	6	yes	ALQ019585	452	B2	ERS3414752 (SAMEA5610562)
ALQ019592	KYL025HUM6	human	human	human	KYL025	2015-11-16	KAYOLE	6	yes	ALQ019592	216	A	ERS3414753 (SAMEA5610563)
ALQ019596	KYL025HUM8	human	human	human	KYL025	2015-11-16	KAYOLE	6	yes	ALQ019596	10	A	ERS3414754 (SAMEA5610564)
ALQ019604	KYL025HUM9	human	human	human	KYL025	2015-11-16	KAYOLE	6	yes	ALQ019604	34	A	ERS3414755 (SAMEA5610565)
ALQ019610	KYL025HUM7	human	human	human	KYL025	2015-11-16	KAYOLE	6	yes	ALQ019610	2936	A	ERS3414756 (SAMEA5610566)
ALQ019622	KYL025CAP1	goat	ruminant	livestock	KYL025	2015-11-16	KAYOLE	6	yes	ALQ019622	9436	A	ERS3414757 (SAMEA5610567)
ALQ019628	KYL025BOV1	bovine	ruminant	livestock	KYL025	2015-11-16	KAYOLE	6	yes	ALQ019628	1954	A	ERS3414758 (SAMEA5610568)
ALQ019632	KYL025CAP4	goat	ruminant	livestock	KYL025	2015-11-16	KAYOLE	6	yes	ALQ019632	2728	B1	ERS3414759 (SAMEA5610569)
ALQ019637	KYL025CAP2	goat	ruminant	livestock	KYL025	2015-11-16	KAYOLE	6	yes	ALQ019637	5334	A	ERS3414760 (SAMEA5610570)
ALQ019645	KYL025ANA2	ducks	poultry	livestock	KYL025	2015-11-16	KAYOLE	6	yes	ALQ019645	193	A	ERS3414761 (SAMEA5610571)
ALQ019653	KYL025AVN2	avian	w_avian	wildlife	KYL025	2015-11-16	KAYOLE	6	yes	ALQ019653	616	B1	ERS3414762 (SAMEA5610572)
ALQ019660	KYL025HUM1	human	human	human	KYL025	2015-11-16	KAYOLE	6	yes	ALQ019660	165	A	ERS3414763 (SAMEA5610573)
ALQ019662	KYL025HUM3	human	human	human	KYL025	2015-11-16	KAYOLE	6	yes	ALQ019662	155	B1	ERS3414764 (SAMEA5610574)
ALQ019690	KYL025AVN4	avian	w_avian	wildlife	KYL025	2015-11-16	KAYOLE	6	yes	ALQ019690	1444	B2	ERS3414765 (SAMEA5610575)
ALQ019694	KYL027HUM1	human	human	human	KYL027	2015-11-17	KAYOLE	6	no	ALQ019694	4623	B1	ERS3414766 (SAMEA5610576)
ALQ019705	KYL027HUM3	human	human	human	KYL027	2015-11-17	KAYOLE	6	no	ALQ019705	2351	B1	ERS3414767 (SAMEA5610577)
ALQ019710	KYL027HUM2	human	human	human	KYL027	2015-11-17	KAYOLE	6	no	ALQ019710	23	C	ERS3414768 (SAMEA5610578)
ALQ019728	KYL025AVN1	avian	w_avian	wildlife	KYL025	2015-11-16	KAYOLE	6	yes	ALQ019728	9438	D	ERS3414769 (SAMEA5610579)
ALQ019735	KYL025AVN3	avian	w_avian	wildlife	KYL025	2015-11-16	KAYOLE	6	yes	ALQ019735	616	B1	ERS3414770 (SAMEA5610580)
ALQ019749	KYL027HUM4	human	human	human	KYL027	2015-11-17	KAYOLE	6	no	ALQ019749	2351	B1	ERS3414771 (SAMEA5610581)
ALQ019759	KYLxxxROD1	rodent	w_mammal	wildlife	KYLxxx	NA	NA	NA	NA	ALQ019759	906	B1	ERS3414773 (SAMEA5610583)
ALQ019771	KYL025CAP3	goat	ruminant	livestock	KYL025	2015-11-16	KAYOLE	6	yes	ALQ019771	207	A	ERS3414774 (SAMEA5610584)
ALQ019778	KYL025CAP9	goat	ruminant	livestock	KYL025	2015-11-16	KAYOLE	6	yes	ALQ019778	442	B1	ERS3414775 (SAMEA5610585)
ALQ019794	KYL027AVN6	avian	w_avian	wildlife	KYL027	2015-11-17	KAYOLE	6	no	ALQ019794	361	A	ERS3414776 (SAMEA5610586)
ALQ019802	KYL027AVN2	avian	w_avian	wildlife	KYL027	2015-11-17	KAYOLE	6	no	ALQ019802	2792	E	ERS3414777 (SAMEA5610587)
ALQ019809	UTH029GAL2	chickens	poultry	livestock	UTH029	2015-12-02	UTHIRU	6	yes	ALQ019809	9443	B1	ERS3414778 (SAMEA5610588)
ALQ019817	UTH029AVN3	avian	w_avian	wildlife	UTH029	2015-12-02	UTHIRU	6	yes	ALQ019817	297	B1	ERS3414779 (SAMEA5610589)
ALQ019823	UTH028BAT1	bat	w_bat	wildlife	UTH028	2015-11-30	UTHIRU	6	yes	ALQ019823	110	B2	ERS3414780 (SAMEA5610590)
ALQ019828	UTH029GAL4	chickens	poultry	livestock	UTH029	2015-12-02	UTHIRU	6	yes	ALQ019828	361	A	ERS3414781 (SAMEA5610591)
ALQ019832	UTH029HUM2	human	human	human	UTH029	2015-12-02	UTHIRU	6	yes	ALQ019832	48	A	ERS3414782 (SAMEA5610592)
ALQ019848	KYL026SUI2	pig	monogastric	livestock	KYL026	2015-11-24	KAYOLE	6	yes	ALQ019848	641	B1	ERS3414785 (SAMEA5610595)
ALQ019851	KYL026GAL2	chickens	poultry	livestock	KYL026	2015-11-24	KAYOLE	6	yes	ALQ019851	10	A	ERS3414786 (SAMEA5610596)
ALQ019860	KYL026GAL3	chickens	poultry	livestock	KYL026	2015-11-24	KAYOLE	6	yes	ALQ019860	155	B1	ERS3414787 (SAMEA5610597)
ALQ019866	KYL026GAL6	chickens	poultry	livestock	KYL026	2015-11-24	KAYOLE	6	yes	ALQ019866	9442	B1	ERS3414788 (SAMEA5610598)
ALQ019870	KYL026GAL1	chickens	poultry	livestock	KYL026	2015-11-24	KAYOLE	6	yes	ALQ019870	2522	B1	ERS3414789 (SAMEA5610599)
ALQ019875	KYL026SUI4	pig	monogastric	livestock	KYL026	2015-11-24	KAYOLE	6	yes	ALQ019875	6833	A	ERS3414790 (SAMEA5610600)
ALQ019883	KYL026ROD1	rodent	w_mammal	wildlife	KYL026	2015-11-24	KAYOLE	6	yes	ALQ019883	9441	B1	ERS3414791 (SAMEA5610601)
ALQ019897	KYL026AVN5	avian	w_avian	wildlife	KYL026	2015-11-24	KAYOLE	6	yes	ALQ019897	9440	A	ERS3414792 (SAMEA5610602)
ALQ019899	KYL026AVN9	avian	w_avian	wildlife	KYL026	2015-11-24	KAYOLE	6	yes	ALQ019899	58	B1	ERS3414793 (SAMEA5610603)
ALQ019911	KYL026HUM2	human	human	human	KYL026	2015-11-24	KAYOLE	6	yes	ALQ019911	10	A	ERS3414794 (SAMEA5610604)
ALQ019939	KYL026GAL7	chickens	poultry	livestock	KYL026	2015-11-24	KAYOLE	6	yes	ALQ019939	349	D	ERS3414797 (SAMEA5610607)
ALQ019942	KYL026SUI5	pig	monogastric	livestock	KYL026	2015-11-24	KAYOLE	6	yes	ALQ019942	218	A	ERS3414798 (SAMEA5610608)
ALQ019947	KYL026SUI3	pig	monogastric	livestock	KYL026	2015-11-24	KAYOLE	6	yes	ALQ019947	13	B1	ERS3414799 (SAMEA5610609)
ALQ019961	KYL026ROD4	rodent	w_mammal	wildlife	KYL026	2015-11-24	KAYOLE	6	yes	ALQ019961	8149	A	ERS3414800 (SAMEA5610610)
ALQ019966	KYL026ROD3	rodent	w_mammal	wildlife	KYL026	2015-11-24	KAYOLE	6	yes	ALQ019966	9439	A	ERS3414801 (SAMEA5610611)
ALQ019971	KYL026AV_POP4	av_pop	w_avian	wildlife	KYL026	2015-11-24	KAYOLE	6	yes	ALQ019971	10	A	ERS3414802 (SAMEA5610612)
ALQ019980	UTH028HUM1	human	human	human	UTH028	2015-11-30	UTHIRU	6	yes	ALQ019980	10	A	ERS3414803 (SAMEA5610613)
ALQ019985	UTH028HUM4	human	human	human	UTH028	2015-11-30	UTHIRU	6	yes	ALQ019985	708	B1	ERS3414804 (SAMEA5610614)
ALQ020003	KYL026AVN7	avian	w_avian	wildlife	KYL026	2015-11-24	KAYOLE	6	yes	ALQ020003	3288	A	ERS3414806 (SAMEA5610616)
ALQ020007	KYL026AVN11	avian	w_avian	wildlife	KYL026	2015-11-24	KAYOLE	6	yes	ALQ020007	710	A	ERS3414807 (SAMEA5610617)
ALQ020013	UTH028HUM7	human	human	human	UTH028	2015-11-30	UTHIRU	6	yes	ALQ020013	10	A	ERS3414808 (SAMEA5610618)
ALQ020022	UTH028HUM3	human	human	human	UTH028	2015-11-30	UTHIRU	6	yes	ALQ020022	10	A	ERS3414809 (SAMEA5610619)
ALQ020028	UTH028HUM5	human	human	human	UTH028	2015-11-30	UTHIRU	6	yes	ALQ020028	10	A	ERS3414810 (SAMEA5610620)
ALQ020035	UTH028HUM6	human	human	human	UTH028	2015-11-30	UTHIRU	6	yes	ALQ020035	1286	A	ERS3414811 (SAMEA5610621)
ALQ020041	KYL026HUM3	human	human	human	KYL026	2015-11-24	KAYOLE	6	yes	ALQ020041	452	B2	ERS3414812 (SAMEA5610622)
ALQ020044	KYL026HUM1	human	human	human	KYL026	2015-11-24	KAYOLE	6	yes	ALQ020044	452	B2	ERS3414813 (SAMEA5610623)
ALQ020065	UTH028BOV1	bovine	ruminant	livestock	UTH028	2015-11-30	UTHIRU	6	yes	ALQ020065	1726	B1	ERS3414814 (SAMEA5610624)
ALQ020070	UTH028AVN2	avian	w_avian	wildlife	UTH028	2015-11-30	UTHIRU	6	yes	ALQ020070	6633	F	ERS3414815 (SAMEA5610625)
ALQ020076	UTH028BOV2	bovine	ruminant	livestock	UTH028	2015-11-30	UTHIRU	6	yes	ALQ020076	155	B1	ERS3414816 (SAMEA5610626)
ALQ020080	UTH028BOV4	bovine	ruminant	livestock	UTH028	2015-11-30	UTHIRU	6	yes	ALQ020080	679	B1	ERS3414817 (SAMEA5610627)
ALQ020088	UTH028BOV7	bovine	ruminant	livestock	UTH028	2015-11-30	UTHIRU	6	yes	ALQ020088	101	B1	ERS3414818 (SAMEA5610628)
ALQ020094	UTH028BOV5	bovine	ruminant	livestock	UTH028	2015-11-30	UTHIRU	6	yes	ALQ020094	441	B1	ERS3414819 (SAMEA5610629)
ALQ020101	UTH028BOV6	bovine	ruminant	livestock	UTH028	2015-11-30	UTHIRU	6	yes	ALQ020101	9445	A	ERS3414820 (SAMEA5610630)
ALQ020107	UTH028BOV3	bovine	ruminant	livestock	UTH028	2015-11-30	UTHIRU	6	yes	ALQ020107	9444	A	ERS3414821 (SAMEA5610631)
ALQ020112	UTH028HUM2	human	human	human	UTH028	2015-11-30	UTHIRU	6	yes	ALQ020112	3877	A	ERS3414822 (SAMEA5610632)
ALQ020131	UTH030HUM4	human	human	human	UTH030	2015-12-01	UTHIRU	6	no	ALQ020131	1629	E	ERS3414824 (SAMEA5610634)
ALQ020141	UTH030HUM5	human	human	human	UTH030	2015-12-01	UTHIRU	6	no	ALQ020141	23	C	ERS3414825 (SAMEA5610635)
ALQ020147	UTH030HUM2	human	human	human	UTH030	2015-12-01	UTHIRU	6	no	ALQ020147	1011	D	ERS3414826 (SAMEA5610636)
ALQ020153	UTH028AVN4	avian	w_avian	wildlife	UTH028	2015-11-30	UTHIRU	6	yes	ALQ020153	6186	B1	ERS3414827 (SAMEA5610637)
ALQ020159	UTH030AVN1	avian	w_avian	wildlife	UTH030	2015-12-01	UTHIRU	6	no	ALQ020159	1204	D	ERS3414828 (SAMEA5610638)
ALQ020166	UTH028AVN8	avian	w_avian	wildlife	UTH028	2015-11-30	UTHIRU	6	yes	ALQ020166	2521	B1	ERS3414829 (SAMEA5610639)
ALQ020172	UTH029ROD1	rodent	w_mammal	wildlife	UTH029	2015-12-02	UTHIRU	6	yes	ALQ020172	1079	B1	ERS3414830 (SAMEA5610640)
ALQ020194	UTH029HUM4	human	human	human	UTH029	2015-12-02	UTHIRU	6	yes	ALQ020194	155	B1	ERS3414833 (SAMEA5610643)
ALQ020200	UTH029HUM1	human	human	human	UTH029	2015-12-02	UTHIRU	6	yes	ALQ020200	40	B1	ERS3414834 (SAMEA5610644)
ALQ020203	UTH029CAP5	goat	ruminant	livestock	UTH029	2015-12-02	UTHIRU	6	yes	ALQ020203	156	B1	ERS3414835 (SAMEA5610645)
ALQ020209	UTH029CAP2	goat	ruminant	livestock	UTH029	2015-12-02	UTHIRU	6	yes	ALQ020209	1079	B1	ERS3414836 (SAMEA5610646)
ALQ020217	UTH029CAP3	goat	ruminant	livestock	UTH029	2015-12-02	UTHIRU	6	yes	ALQ020217	9448	E	ERS3414837 (SAMEA5610647)
ALQ020221	UTH029CAP4	goat	ruminant	livestock	UTH029	2015-12-02	UTHIRU	6	yes	ALQ020221	10	A	ERS3414838 (SAMEA5610648)
ALQ020402	UTH029HUM3	human	human	human	UTH029	2015-12-02	UTHIRU	6	yes	ALQ020402	156	B1	ERS3414840 (SAMEA5610650)
ALQ020410	UTH029GAL3	chickens	poultry	livestock	UTH029	2015-12-02	UTHIRU	6	yes	ALQ020410	88	C	ERS3414841 (SAMEA5610651)
ALQ020412	UTH029ROD2	rodent	w_mammal	wildlife	UTH029	2015-12-02	UTHIRU	6	yes	ALQ020412	101	B1	ERS3414842 (SAMEA5610652)
ALQ020420	UTH028ROD1	rodent	w_mammal	wildlife	UTH028	2015-11-30	UTHIRU	6	yes	ALQ020420	4578	B1	ERS3414843 (SAMEA5610653)
ALQ020424	UTH029ROD3	rodent	w_mammal	wildlife	UTH029	2015-12-02	UTHIRU	6	yes	ALQ020424	9442	B1	ERS3414844 (SAMEA5610654)
ALQ020433	UTH030HUM3	human	human	human	UTH030	2015-12-01	UTHIRU	6	no	ALQ020433	40	B1	ERS3414845 (SAMEA5610655)
ALQ020439	UTH028AVN7	avian	w_avian	wildlife	UTH028	2015-11-30	UTHIRU	6	yes	ALQ020439	93	A	ERS3414846 (SAMEA5610656)
ALQ020444	UTH030AVN2	avian	w_avian	wildlife	UTH030	2015-12-01	UTHIRU	6	no	ALQ020444	165	A	ERS3414847 (SAMEA5610657)
ALQ020449	UTH029GAL1	chickens	poultry	livestock	UTH029	2015-12-02	UTHIRU	6	yes	ALQ020449	23	C	ERS3414848 (SAMEA5610658)
ALQ020457	UTH029CAP6	goat	ruminant	livestock	UTH029	2015-12-02	UTHIRU	6	yes	ALQ020457	1079	B1	ERS3414849 (SAMEA5610659)
ALQ020462	UTH029CAP1	goat	ruminant	livestock	UTH029	2015-12-02	UTHIRU	6	yes	ALQ020462	7324	B1	ERS3414850 (SAMEA5610660)
ALQ020467	MAKBATBT_POP4	bat_pop	w_bat	wildlife	MAKBAT	NA	NA	NA	NA	ALQ020467	10	A	ERS3414851 (SAMEA5610661)
ALQ023111	KAS061ROD1	rodent	w_mammal	wildlife	KAS061	2016-05-16	KASARANI	5	yes	ALQ023111	372	B2	ERS3414854 (SAMEA5610664)
ALQ023128	KAS063HUM3	human	human	human	KAS063	2016-05-18	KASARANI	5	yes	ALQ023128	9447	A	ERS3414856 (SAMEA5610666)
ALQ023140	KAS063HUM2	human	human	human	KAS063	2016-05-18	KASARANI	5	yes	ALQ023140	4741	A	ERS3414857 (SAMEA5610667)
ALQ023151	KAS063HUM1	human	human	human	KAS063	2016-05-18	KASARANI	5	yes	ALQ023151	1288	A	ERS3414858 (SAMEA5610668)
ALQ023158	KAS063CAP2	goat	ruminant	livestock	KAS063	2016-05-18	KASARANI	5	yes	ALQ023158	101	B1	ERS3414859 (SAMEA5610669)
ALQ023166	KAS063CAP4	goat	ruminant	livestock	KAS063	2016-05-18	KASARANI	5	yes	ALQ023166	8984	B1	ERS3414860 (SAMEA5610670)
ALQ023169	KAS063GAL2	chickens	poultry	livestock	KAS063	2016-05-18	KASARANI	5	yes	ALQ023169	1727	B1	ERS3414861 (SAMEA5610671)
ALQ023177	KAS063GAL1	chickens	poultry	livestock	KAS063	2016-05-18	KASARANI	5	yes	ALQ023177	949	B1	ERS3414862 (SAMEA5610672)
ALQ023180	KAS063CAP1	goat	ruminant	livestock	KAS063	2016-05-18	KASARANI	5	yes	ALQ023180	998	B2	ERS3414863 (SAMEA5610673)
ALQ023188	KAS063CAP3	goat	ruminant	livestock	KAS063	2016-05-18	KASARANI	5	yes	ALQ023188	2614	E	ERS3414864 (SAMEA5610674)
ALQ023198	SPV064AVN11	avian	w_avian	wildlife	SPV064	2016-05-23	SPRING VALLEY	2	yes	ALQ023198	2813	B2	ERS3414865 (SAMEA5610675)
ALQ023211	SPV064BOV1	bovine	ruminant	livestock	SPV064	2016-05-23	SPRING VALLEY	2	yes	ALQ023211	295	B1	ERS3414866 (SAMEA5610676)
ALQ023216	SPV064CAP2	goat	ruminant	livestock	SPV064	2016-05-23	SPRING VALLEY	2	yes	ALQ023216	297	B1	ERS3414867 (SAMEA5610677)
ALQ023222	SPV064ROD1	rodent	w_mammal	wildlife	SPV064	2016-05-23	SPRING VALLEY	2	yes	ALQ023222	9446	B2	ERS3414868 (SAMEA5610678)
ALQ023228	SPV064AVN6	avian	w_avian	wildlife	SPV064	2016-05-23	SPRING VALLEY	2	yes	ALQ023228	1851	B2	ERS3414869 (SAMEA5610679)
ALQ023237	SPV064AVN13	avian	w_avian	wildlife	SPV064	2016-05-23	SPRING VALLEY	2	yes	ALQ023237	939	A	ERS3414870 (SAMEA5610680)
ALQ023239	SPV064OVN1	sheep	ruminant	livestock	SPV064	2016-05-23	SPRING VALLEY	2	yes	ALQ023239	201	B1	ERS3414871 (SAMEA5610681)
ALQ023245	SPV064HUM3	human	human	human	SPV064	2016-05-23	SPRING VALLEY	2	yes	ALQ023245	210	B1	ERS3414872 (SAMEA5610682)
ALQ023254	SPV064HUM4	human	human	human	SPV064	2016-05-23	SPRING VALLEY	2	yes	ALQ023254	3877	A	ERS3414873 (SAMEA5610683)
ALQ023259	SPV064HUM6	human	human	human	SPV064	2016-05-23	SPRING VALLEY	2	yes	ALQ023259	1823	A	ERS3414874 (SAMEA5610684)
ALQ023267	SPV064HUM1	human	human	human	SPV064	2016-05-23	SPRING VALLEY	2	yes	ALQ023267	10	A	ERS3414875 (SAMEA5610685)
ALQ023279	SPV064OVN2	sheep	ruminant	livestock	SPV064	2016-05-23	SPRING VALLEY	2	yes	ALQ023279	48	A	ERS3414876 (SAMEA5610686)
ALQ023285	SPV064AVN9	avian	w_avian	wildlife	SPV064	2016-05-23	SPRING VALLEY	2	yes	ALQ023285	398	A	ERS3414877 (SAMEA5610687)
ALQ023291	SPV064ANA1	geese	poultry	livestock	SPV064	2016-05-23	SPRING VALLEY	2	yes	ALQ023291	7285	B1	ERS3414878 (SAMEA5610688)
ALQ023299	SPV064HUM5	human	human	human	SPV064	2016-05-23	SPRING VALLEY	2	yes	ALQ023299	9454	B1	ERS3414879 (SAMEA5610689)
ALQ023305	SPV064HUM2	human	human	human	SPV064	2016-05-23	SPRING VALLEY	2	yes	ALQ023305	48	A	ERS3414880 (SAMEA5610690)
ALQ023350	SPV064ROD2	rodent	w_mammal	wildlife	SPV064	2016-05-23	SPRING VALLEY	2	yes	ALQ023350	10	A	ERS3414886 (SAMEA5610696)
ALQ023353	SPV064CNV1	carnivore	w_mammal	wildlife	SPV064	2016-05-23	SPRING VALLEY	2	yes	ALQ023353	681	B2	ERS3414887 (SAMEA5610697)
ALQ023482	GWK078ROD1	rodent	w_mammal	wildlife	GWK078	2016-07-25	GATWIKIRA	7	yes	ALQ023482	88	C	ERS3414888 (SAMEA5610698)
ALQ023490	BOM093HUM1	human	human	human	BOM093	2016-09-15	BOMAS	3	no	ALQ023490	469	B1	ERS3414889 (SAMEA5610699)
ALQ028010	KIL041HUM3	human	human	human	KIL041	2016-03-08	KILIMANI	2	yes	ALQ028010	62	F	ERS3414890 (SAMEA5610700)
ALQ028080	LUM054HUM1	human	human	human	LUM054	2016-04-13	LUMUMBA (JERICHO)	6	yes	ALQ028080	9452	B1	ERS3414892 (SAMEA5610702)
ALQ028086	LUM054CAP8	goat	ruminant	livestock	LUM054	2016-04-13	LUMUMBA (JERICHO)	6	yes	ALQ028086	2175	B1	ERS3414893 (SAMEA5610703)
ALQ028098	LUM054CAP3	goat	ruminant	livestock	LUM054	2016-04-13	LUMUMBA (JERICHO)	6	yes	ALQ028098	542	A	ERS3414894 (SAMEA5610704)
ALQ028100	LUM054CAP6	goat	ruminant	livestock	LUM054	2016-04-13	LUMUMBA (JERICHO)	6	yes	ALQ028100	398	A	ERS3414895 (SAMEA5610705)
ALQ028136	LUM054CAP1	goat	ruminant	livestock	LUM054	2016-04-13	LUMUMBA (JERICHO)	6	yes	ALQ028136	409	A	ERS3414896 (SAMEA5610706)
ALQ028148	LUM054CAP4	goat	ruminant	livestock	LUM054	2016-04-13	LUMUMBA (JERICHO)	6	yes	ALQ028148	9451	C	ERS3414897 (SAMEA5610707)
ALQ028161	LUM054CAP2	goat	ruminant	livestock	LUM054	2016-04-13	LUMUMBA (JERICHO)	6	yes	ALQ028161	2008	B1	ERS3414899 (SAMEA5610709)
ALQ028174	MWK055AV_POP5	av_pop	w_avian	wildlife	MWK055	2016-04-26	MWIKI	6	no	ALQ028174	216	A	ERS3414900 (SAMEA5610710)
ALQ028214	MWK057SUI8	pig	monogastric	livestock	MWK057	2016-05-05	MWIKI	6	yes	ALQ028214	793	A	ERS3414901 (SAMEA5610711)
ALQ028258	KOR058GAL1	chickens	poultry	livestock	KOR058	2016-05-09	NYAYO (KOROGOCHO)	7	yes	ALQ028258	9449	A	ERS3414902 (SAMEA5610712)
ALQ028278	MWK057AVN14	avian	w_avian	wildlife	MWK057	2016-05-05	MWIKI	6	yes	ALQ028278	847	B1	ERS3414903 (SAMEA5610713)
ALQ028321	MWK057AVN5	avian	w_avian	wildlife	MWK057	2016-05-05	MWIKI	6	yes	ALQ028321	2280	B1	ERS3414904 (SAMEA5610714)
ALQ028331	KOR059ROD3	rodent	w_mammal	wildlife	KOR059	2016-05-10	NYAYO (KOROGOCHO)	7	yes	ALQ028331	2522	B1	ERS3414905 (SAMEA5610715)
ALQ028350	KOR059SUI5	pig	monogastric	livestock	KOR059	2016-05-10	NYAYO (KOROGOCHO)	7	yes	ALQ028350	641	B1	ERS3414906 (SAMEA5610716)
ALQ028389	KOR059SUI3	pig	monogastric	livestock	KOR059	2016-05-10	NYAYO (KOROGOCHO)	7	yes	ALQ028389	48	A	ERS3414907 (SAMEA5610717)
ALQ028402	KOR060HUM3	human	human	human	KOR060	2016-05-11	NYAYO (KOROGOCHO)	7	no	ALQ028402	9460	D	ERS3414908 (SAMEA5610718)
ALQ028450	KOR059SUI4	pig	monogastric	livestock	KOR059	2016-05-10	NYAYO (KOROGOCHO)	7	yes	ALQ028450	101	B1	ERS3414909 (SAMEA5610719)
ALQ028714	KAS063GAL3	chickens	poultry	livestock	KAS063	2016-05-18	KASARANI	5	yes	ALQ028714	2522	B1	ERS3414913 (SAMEA5610723)
ALQ028724	KAS063GAL4	chickens	poultry	livestock	KAS063	2016-05-18	KASARANI	5	yes	ALQ028724	4296	E	ERS3414914 (SAMEA5610724)
ALQ028781	SPV064OVN3	sheep	ruminant	livestock	SPV064	2016-05-23	SPRING VALLEY	2	yes	ALQ028781	297	B1	ERS3414915 (SAMEA5610725)
ALQ028819	SPV064LAG2	rabbit	monogastric	livestock	SPV064	2016-05-23	SPRING VALLEY	2	yes	ALQ028819	2088	B2	ERS3414916 (SAMEA5610726)
ALQ028998	MWK057SUI2	pig	monogastric	livestock	MWK057	2016-05-05	MWIKI	6	yes	ALQ028998	10	A	ERS3414917 (SAMEA5610727)
ALQ029008	MWK057SUI7	pig	monogastric	livestock	MWK057	2016-05-05	MWIKI	6	yes	ALQ029008	1431	B1	ERS3414918 (SAMEA5610728)
ALQ032635	NGN081HUM1	human	human	human	NGN081	2016-08-10	NGUNDU	5	no	ALQ032635	38	D	ERS3414920 (SAMEA5610730)
ALQ032642	MUT082HUM3	human	human	human	MUT082	2016-08-15	MUTHANGARI	2	yes	ALQ032642	10	A	ERS3414922 (SAMEA5610732)
ALQ032666	MUT082HUM1	human	human	human	MUT082	2016-08-15	MUTHANGARI	2	yes	ALQ032666	9458	A	ERS3414924 (SAMEA5610734)
ALQ032689	MUT082HUM2	human	human	human	MUT082	2016-08-15	MUTHANGARI	2	yes	ALQ032689	694	A	ERS3414925 (SAMEA5610735)
ALQ032758	MUT083HUM2	human	human	human	MUT083	2016-08-16	MUTHANGARI	2	no	ALQ032758	131	B2	ERS3414928 (SAMEA5610738)
ALQ032797	MUT084GAL1	chickens	poultry	livestock	MUT084	2016-08-17	MUTHANGARI	2	yes	ALQ032797	3274	A	ERS3414931 (SAMEA5610741)
ALQ032813	MUT083HUM4	human	human	human	MUT083	2016-08-16	MUTHANGARI	2	no	ALQ032813	1823	A	ERS3414932 (SAMEA5610742)
ALQ032820	MUT084HUM3	human	human	human	MUT084	2016-08-17	MUTHANGARI	2	yes	ALQ032820	398	A	ERS3414933 (SAMEA5610743)
ALQ032869	MUT084HUM2	human	human	human	MUT084	2016-08-17	MUTHANGARI	2	yes	ALQ032869	69	D	ERS3414935 (SAMEA5610745)
ALQ034601	EMB085HUM6	human	human	human	EMB085	2016-08-22	EMBAKASI	4	yes	ALQ034601	454	G	ERS3414940 (SAMEA5610750)
ALQ034618	EMB087ROD1	rodent	w_mammal	wildlife	EMB087	2016-08-24	EMBAKASI	4	yes	ALQ034618	5122	A	ERS3414941 (SAMEA5610751)
ALQ034625	EMB085AVN6	avian	w_avian	wildlife	EMB085	2016-08-22	EMBAKASI	4	yes	ALQ034625	4038	B1	ERS3414942 (SAMEA5610752)
ALQ034629	EMB085COL6	pigeons	poultry	livestock	EMB085	2016-08-22	EMBAKASI	4	yes	ALQ034629	9465	B1	ERS3414943 (SAMEA5610753)
ALQ034634	EMB085COL1	pigeons	poultry	livestock	EMB085	2016-08-22	EMBAKASI	4	yes	ALQ034634	2165	B1	ERS3414944 (SAMEA5610754)
ALQ034639	EMB085COL2	pigeons	poultry	livestock	EMB085	2016-08-22	EMBAKASI	4	yes	ALQ034639	3107	A	ERS3414945 (SAMEA5610755)
ALQ034646	EMB085COL5	pigeons	poultry	livestock	EMB085	2016-08-22	EMBAKASI	4	yes	ALQ034646	223	B1	ERS3414946 (SAMEA5610756)
ALQ034651	EMB085COL4	pigeons	poultry	livestock	EMB085	2016-08-22	EMBAKASI	4	yes	ALQ034651	10	A	ERS3414947 (SAMEA5610757)
ALQ034661	EMB085COL3	pigeons	poultry	livestock	EMB085	2016-08-22	EMBAKASI	4	yes	ALQ034661	2622	B2	ERS3414948 (SAMEA5610758)
ALQ034667	EMB085AVN7	avian	w_avian	wildlife	EMB085	2016-08-22	EMBAKASI	4	yes	ALQ034667	1304	B1	ERS3414949 (SAMEA5610759)
ALQ034694	EMB085HUM8	human	human	human	EMB085	2016-08-22	EMBAKASI	4	yes	ALQ034694	517	B1	ERS3414950 (SAMEA5610760)
ALQ034702	EMB085AVN8	avian	w_avian	wildlife	EMB085	2016-08-22	EMBAKASI	4	yes	ALQ034702	541	A	ERS3414951 (SAMEA5610761)
ALQ034709	EMB085AVN1	avian	w_avian	wildlife	EMB085	2016-08-22	EMBAKASI	4	yes	ALQ034709	155	B1	ERS3414952 (SAMEA5610762)
ALQ034713	EMB085AVN5	avian	w_avian	wildlife	EMB085	2016-08-22	EMBAKASI	4	yes	ALQ034713	9464	B2	ERS3414953 (SAMEA5610763)
ALQ034717	EMB085AVN9	avian	w_avian	wildlife	EMB085	2016-08-22	EMBAKASI	4	yes	ALQ034717	2014	A	ERS3414954 (SAMEA5610764)
ALQ034735	EMB086HUM1	human	human	human	EMB086	2016-08-23	EMBAKASI	4	no	ALQ034735	10	A	ERS3414955 (SAMEA5610765)
ALQ034761	EMB087AVN2	avian	w_avian	wildlife	EMB087	2016-08-24	EMBAKASI	4	yes	ALQ034761	48	A	ERS3414957 (SAMEA5610767)
ALQ034765	EMB087ROD2	rodent	w_mammal	wildlife	EMB087	2016-08-24	EMBAKASI	4	yes	ALQ034765	9463	B1	ERS3414958 (SAMEA5610768)
ALQ034775	EMB085ROD1	rodent	w_mammal	wildlife	EMB085	2016-08-22	EMBAKASI	4	yes	ALQ034775	1161	B2	ERS3414959 (SAMEA5610769)
ALQ034792	EMB087HUM1	human	human	human	EMB087	2016-08-24	EMBAKASI	4	yes	ALQ034792	58	B1	ERS3414960 (SAMEA5610770)
ALQ034796	EMB086HUM2	human	human	human	EMB086	2016-08-23	EMBAKASI	4	no	ALQ034796	69	D	ERS3414961 (SAMEA5610771)
ALQ034823	EMB087ROD3	rodent	w_mammal	wildlife	EMB087	2016-08-24	EMBAKASI	4	yes	ALQ034823	48	A	ERS3414962 (SAMEA5610772)
ALQ034825	EMB087ROD4	rodent	w_mammal	wildlife	EMB087	2016-08-24	EMBAKASI	4	yes	ALQ034825	9479	B1	ERS3414963 (SAMEA5610773)
ALQ034833	EMB087GAL4	chickens	poultry	livestock	EMB087	2016-08-24	EMBAKASI	4	yes	ALQ034833	9481	B1	ERS3414964 (SAMEA5610774)
ALQ034837	EMB087GAL1	chickens	poultry	livestock	EMB087	2016-08-24	EMBAKASI	4	yes	ALQ034837	9480	A	ERS3414965 (SAMEA5610775)
ALQ034843	EMB087GAL5	chickens	poultry	livestock	EMB087	2016-08-24	EMBAKASI	4	yes	ALQ034843	1638	A	ERS3414966 (SAMEA5610776)
ALQ034852	EMB087ROD5	rodent	w_mammal	wildlife	EMB087	2016-08-24	EMBAKASI	4	yes	ALQ034852	9479	B1	ERS3414967 (SAMEA5610777)
ALQ034855	EMB087GAL2	chickens	poultry	livestock	EMB087	2016-08-24	EMBAKASI	4	yes	ALQ034855	196	B1	ERS3414968 (SAMEA5610778)
ALQ034865	EMB087GAL3	chickens	poultry	livestock	EMB087	2016-08-24	EMBAKASI	4	yes	ALQ034865	1638	A	ERS3414969 (SAMEA5610779)
ALQ034869	EMB085AVN3	avian	w_avian	wildlife	EMB085	2016-08-22	EMBAKASI	4	yes	ALQ034869	710	A	ERS3414970 (SAMEA5610780)
ALQ034881	KTS088HUM9	human	human	human	KTS088	2016-09-05	KITISURU	1	yes	ALQ034881	43	A	ERS3414971 (SAMEA5610781)
ALQ034903	KTS089HUM3	human	human	human	KTS089	2016-09-06	KITISURU	1	yes	ALQ034903	4151	E	ERS3414972 (SAMEA5610782)
ALQ034916	KTS090HUM1	human	human	human	KTS090	2016-09-07	KITISURU	1	no	ALQ034916	127	B2	ERS3414973 (SAMEA5610783)
ALQ034923	KTS090HUM2	human	human	human	KTS090	2016-09-07	KITISURU	1	no	ALQ034923	69	D	ERS3414974 (SAMEA5610784)
ALQ034931	KTS089ROD1	rodent	w_mammal	wildlife	KTS089	2016-09-06	KITISURU	1	yes	ALQ034931	641	B1	ERS3414975 (SAMEA5610785)
ALQ034933	KTS088ROD3	rodent	w_mammal	wildlife	KTS088	2016-09-05	KITISURU	1	yes	ALQ034933	224	B1	ERS3414976 (SAMEA5610786)
ALQ034949	MUT082BAT1	bat	w_bat	wildlife	MUT082	2016-08-15	MUTHANGARI	2	yes	ALQ034949	2005	B1	ERS3414977 (SAMEA5610787)
ALQ035001	LOR098GAL2	chickens	poultry	livestock	LOR098	2016-09-28	LORESHO	1	yes	ALQ035001	2705	A	ERS3414978 (SAMEA5610788)
ALQ035074	MGM095AVN2	avian	w_avian	wildlife	MGM095	2016-09-20	MUGUMOINI	4	no	ALQ035074	2531	A	ERS3414979 (SAMEA5610789)
ALQ035097	LOR098GAL4	chickens	poultry	livestock	LOR098	2016-09-28	LORESHO	1	yes	ALQ035097	9478	A	ERS3414981 (SAMEA5610791)
ALQ035128	LOR098LAG2	rabbit	monogastric	livestock	LOR098	2016-09-28	LORESHO	1	yes	ALQ035128	10	A	ERS3414982 (SAMEA5610792)
ECL000675	KIL042GAL6	chickens	poultry	livestock	KIL042	2016-03-09	KILIMANI	2	yes	ECL000675	6635	A	ERS3414983 (SAMEA5610793)
ECL000753	KIL042BAT1	bat	w_bat	wildlife	KIL042	2016-03-09	KILIMANI	2	yes	ECL000753	297	B1	ERS3414986 (SAMEA5610796)
INT000311	KAN008GAL6	chickens	poultry	livestock	KAN008	2015-09-22	KAREN	1	yes	INT000311	3270	A	ERS3414989 (SAMEA5610799)
INT000333	MSA006GAL1	chickens	poultry	livestock	MSA006	2015-09-15	MOWLEM = SAIKA	6	yes	INT000333	616	B1	ERS3414992 (SAMEA5610802)
INT000343	MSA006AVN3	avian	w_avian	wildlife	MSA006	2015-09-15	MOWLEM = SAIKA	6	yes	INT000343	9499	A	ERS3414993 (SAMEA5610803)
INT000379	MSA005AVN2	avian	w_avian	wildlife	MSA005	2015-09-16	MOWLEM = SAIKA	6	no	INT000379	162	B1	ERS3414995 (SAMEA5610805)
INT000384	MSA005AVN4	avian	w_avian	wildlife	MSA005	2015-09-16	MOWLEM = SAIKA	6	no	INT000384	162	B1	ERS3414996 (SAMEA5610806)
INT000407	MSA005HUM3	human	human	human	MSA005	2015-09-16	MOWLEM = SAIKA	6	no	INT000407	46	A	ERS3414997 (SAMEA5610807)
INT000414	MSA005HUM2	human	human	human	MSA005	2015-09-16	MOWLEM = SAIKA	6	no	INT000414	4537	A	ERS3414998 (SAMEA5610808)
INT000445	KAN008GAL2	chickens	poultry	livestock	KAN008	2015-09-22	KAREN	1	yes	INT000445	10	A	ERS3415000 (SAMEA5610810)
INT000450	KAN008AVN6	avian	w_avian	wildlife	KAN008	2015-09-22	KAREN	1	yes	INT000450	187	B1	ERS3415001 (SAMEA5610811)
INT000485	KAN008GAL5	chickens	poultry	livestock	KAN008	2015-09-22	KAREN	1	yes	INT000485	9498	B1	ERS3415003 (SAMEA5610813)
INT000551	KAN008GAL4	chickens	poultry	livestock	KAN008	2015-09-22	KAREN	1	yes	INT000551	1158	D	ERS3415006 (SAMEA5610816)
INT003115	KRR037GAL10	chickens	poultry	livestock	KRR037	2016-02-09	KARURA	2	yes	INT003115	1049	B1	ERS3415008 (SAMEA5610818)
INT003118	KRR037GAL5	chickens	poultry	livestock	KRR037	2016-02-09	KARURA	2	yes	INT003118	4481	B1	ERS3415009 (SAMEA5610819)
INT003119	KRR037GAL7	chickens	poultry	livestock	KRR037	2016-02-09	KARURA	2	yes	INT003119	1302	A	ERS3415010 (SAMEA5610820)
INT003124	KRR037AVN8	avian	w_avian	wildlife	KRR037	2016-02-09	KARURA	2	yes	INT003124	1146	B1	ERS3415011 (SAMEA5610821)
INT003135	KRR037HUM3	human	human	human	KRR037	2016-02-09	KARURA	2	yes	INT003135	9505	B2	ERS3415012 (SAMEA5610822)
INT003143	KRR037BOV3	bovine	ruminant	livestock	KRR037	2016-02-09	KARURA	2	yes	INT003143	1049	B1	ERS3415013 (SAMEA5610823)
INT003176	KRR037GAL6	chickens	poultry	livestock	KRR037	2016-02-09	KARURA	2	yes	INT003176	1302	A	ERS3415014 (SAMEA5610824)
INT003258	KIL041GAL2	chickens	poultry	livestock	KIL041	2016-03-08	KILIMANI	2	yes	INT003258	3714	B1	ERS3415019 (SAMEA5610829)
INT003295	KIL041NUM2	guinea_fowl	poultry	livestock	KIL041	2016-03-08	KILIMANI	2	yes	INT003295	9443	B1	ERS3415020 (SAMEA5610830)
INT003297	KIL041CAP3	goat	ruminant	livestock	KIL041	2016-03-08	KILIMANI	2	yes	INT003297	48	A	ERS3415021 (SAMEA5610831)
INT003331	DAN031AVN10	avian	w_avian	wildlife	DAN031	2016-01-11	DANDORA 'B'	6	yes	INT003331	9504	B1	ERS3415023 (SAMEA5610833)
INT003342	UMJ036ROD2	rodent	w_mammal	wildlife	UMJ036	2016-01-27	UMOJA	4	yes	INT003342	6968	E	ERS3415024 (SAMEA5610834)
INT003392	KRR037BAT1	bat	w_bat	wildlife	KRR037	2016-02-09	KARURA	2	yes	INT003392	501	D	ERS3415025 (SAMEA5610835)
INT003413	KRR038HUM2	human	human	human	KRR038	2016-02-15	KARURA	2	no	INT003413	216	A	ERS3415026 (SAMEA5610836)
INT003440	KIL041CAP2	goat	ruminant	livestock	KIL041	2016-03-08	KILIMANI	2	yes	INT003440	278	B1	ERS3415027 (SAMEA5610837)
INT003457	KIL041GAL3	chickens	poultry	livestock	KIL041	2016-03-08	KILIMANI	2	yes	INT003457	398	A	ERS3415028 (SAMEA5610838)
INT003467	KIL041AVN7	avian	w_avian	wildlife	KIL041	2016-03-08	KILIMANI	2	yes	INT003467	180	B1	ERS3415029 (SAMEA5610839)
INT003527	UMJ035GAL5	chickens	poultry	livestock	UMJ035	2016-01-26	UMOJA	4	yes	INT003527	2539	B1	ERS3415030 (SAMEA5610840)
INT003535	UMJ035GAL6	chickens	poultry	livestock	UMJ035	2016-01-26	UMOJA	4	yes	INT003535	1201	A	ERS3415031 (SAMEA5610841)
INT003585	UMJ036CAP3	goat	ruminant	livestock	UMJ036	2016-01-27	UMOJA	4	yes	INT003585	677	B1	ERS3415032 (SAMEA5610842)
INT003626	UMJ036LAG2	rabbit	monogastric	livestock	UMJ036	2016-01-27	UMOJA	4	yes	INT003626	129	B1	ERS3415033 (SAMEA5610843)
INT003633	UMJ036GAL5	chickens	poultry	livestock	UMJ036	2016-01-27	UMOJA	4	yes	INT003633	196	B1	ERS3415034 (SAMEA5610844)
INT003649	UMJ036GAL6	chickens	poultry	livestock	UMJ036	2016-01-27	UMOJA	4	yes	INT003649	10	A	ERS3415035 (SAMEA5610845)
INT003681	KRR039HUM4	human	human	human	KRR039	2016-02-22	KARURA	2	yes	INT003681	345	B1	ERS3415036 (SAMEA5610846)
INT003724	KRR039GAL1	chickens	poultry	livestock	KRR039	2016-02-22	KARURA	2	yes	INT003724	-675	B1	ERS3415037 (SAMEA5610847)
INT003738	KRR039GAL9	chickens	poultry	livestock	KRR039	2016-02-22	KARURA	2	yes	INT003738	206	A	ERS3415038 (SAMEA5610848)
INT003754	KIL041CAP1	goat	ruminant	livestock	KIL041	2016-03-08	KILIMANI	2	yes	INT003754	48	A	ERS3415039 (SAMEA5610849)
INT003766	KIL041OVN1	sheep	ruminant	livestock	KIL041	2016-03-08	KILIMANI	2	yes	INT003766	9503	B1	ERS3415040 (SAMEA5610850)
INT003823	KRR038AVN4	avian	w_avian	wildlife	KRR038	2016-02-15	KARURA	2	no	INT003823	3714	B1	ERS3415043 (SAMEA5610853)
INT003875	DAN032GAL6	chickens	poultry	livestock	DAN032	2016-01-12	DANDORA 'B'	6	yes	INT003875	9507	B1	ERS3415044 (SAMEA5610854)
INT003888	DAN032GAL8	chickens	poultry	livestock	DAN032	2016-01-12	DANDORA 'B'	6	yes	INT003888	4038	B1	ERS3415045 (SAMEA5610855)
INT003892	DAN032GAL5	chickens	poultry	livestock	DAN032	2016-01-12	DANDORA 'B'	6	yes	INT003892	9507	B1	ERS3415046 (SAMEA5610856)
INT003897	DAN033ROD2	rodent	w_mammal	wildlife	DAN033	2016-01-13	DANDORA 'B'	6	no	INT003897	1298	B1	ERS3415047 (SAMEA5610857)
INT003900	DAN032HUM3	human	human	human	DAN032	2016-01-12	DANDORA 'B'	6	yes	INT003900	10	A	ERS3415048 (SAMEA5610858)
INT003916	DAN032GAL7	chickens	poultry	livestock	DAN032	2016-01-12	DANDORA 'B'	6	yes	INT003916	10	A	ERS3415049 (SAMEA5610859)
INT003921	DANBATBAT3	bat	w_bat	wildlife	DANBAT	NA	NA	NA	NA	INT003921	297	B1	ERS3415050 (SAMEA5610860)
INT003929	DAN032GAL10	chickens	poultry	livestock	DAN032	2016-01-12	DANDORA 'B'	6	yes	INT003929	10	E or cladeI	ERS3415051 (SAMEA5610861)
INT004160	DAN031HUM1	human	human	human	DAN031	2016-01-11	DANDORA 'B'	6	yes	INT004160	155	B1	ERS3415054 (SAMEA5610864)
INT004165	DAN031AVN7	avian	w_avian	wildlife	DAN031	2016-01-11	DANDORA 'B'	6	yes	INT004165	155	B1	ERS3415055 (SAMEA5610865)
INT004170	DAN031AVN6	avian	w_avian	wildlife	DAN031	2016-01-11	DANDORA 'B'	6	yes	INT004170	58	B1	ERS3415056 (SAMEA5610866)
INT004178	DAN031AVN11	avian	w_avian	wildlife	DAN031	2016-01-11	DANDORA 'B'	6	yes	INT004178	1638	A	ERS3415057 (SAMEA5610867)
INT004181	DAN031BOV5	bovine	ruminant	livestock	DAN031	2016-01-11	DANDORA 'B'	6	yes	INT004181	4038	B1	ERS3415058 (SAMEA5610868)
INT004194	DAN031GAL1	chickens	poultry	livestock	DAN031	2016-01-11	DANDORA 'B'	6	yes	INT004194	3525	A	ERS3415059 (SAMEA5610869)
INT004203	DAN031GAL2	chickens	poultry	livestock	DAN031	2016-01-11	DANDORA 'B'	6	yes	INT004203	9520	E	ERS3415060 (SAMEA5610870)
INT004210	DAN031BOV1	bovine	ruminant	livestock	DAN031	2016-01-11	DANDORA 'B'	6	yes	INT004210	162	B1	ERS3415061 (SAMEA5610871)
INT004212	DAN033ROD1	rodent	w_mammal	wildlife	DAN033	2016-01-13	DANDORA 'B'	6	no	INT004212	9519	B1	ERS3415062 (SAMEA5610872)
INT004222	UTH028AVN10	avian	w_avian	wildlife	UTH028	2015-11-30	UTHIRU	6	yes	INT004222	1727	B1	ERS3415063 (SAMEA5610873)
INT004240	DAN031AVN3	avian	w_avian	wildlife	DAN031	2016-01-11	DANDORA 'B'	6	yes	INT004240	9518	E	ERS3415065 (SAMEA5610875)
INT004245	DAN032HUM1	human	human	human	DAN032	2016-01-12	DANDORA 'B'	6	yes	INT004245	10	A	ERS3415066 (SAMEA5610876)
INT004250	DAN032HUM2	human	human	human	DAN032	2016-01-12	DANDORA 'B'	6	yes	INT004250	10	A	ERS3415067 (SAMEA5610877)
INT004258	DAN032GAL3	chickens	poultry	livestock	DAN032	2016-01-12	DANDORA 'B'	6	yes	INT004258	48	A	ERS3415068 (SAMEA5610878)
INT004261	DAN032GAL4	chickens	poultry	livestock	DAN032	2016-01-12	DANDORA 'B'	6	yes	INT004261	2178	B1	ERS3415069 (SAMEA5610879)
INT004268	DAN032GAL1	chickens	poultry	livestock	DAN032	2016-01-12	DANDORA 'B'	6	yes	INT004268	616	B1	ERS3415070 (SAMEA5610880)
INT004284	DAN031ROD1	rodent	w_mammal	wildlife	DAN031	2016-01-11	DANDORA 'B'	6	yes	INT004284	9517	B1	ERS3415073 (SAMEA5610883)
INT004297	DAN032GAL2	chickens	poultry	livestock	DAN032	2016-01-12	DANDORA 'B'	6	yes	INT004297	9512	A	ERS3415074 (SAMEA5610884)
INT004316	DAN031ROD2	rodent	w_mammal	wildlife	DAN031	2016-01-11	DANDORA 'B'	6	yes	INT004316	7366	A	ERS3415076 (SAMEA5610886)
INT004323	DAN033ROD3	rodent	w_mammal	wildlife	DAN033	2016-01-13	DANDORA 'B'	6	no	INT004323	7093	B1	ERS3415077 (SAMEA5610887)
INT004326	DAN031HUM2	human	human	human	DAN031	2016-01-11	DANDORA 'B'	6	yes	INT004326	1727	B1	ERS3415078 (SAMEA5610888)
INT004334	DAN031AVN12	avian	w_avian	wildlife	DAN031	2016-01-11	DANDORA 'B'	6	yes	INT004334	602	B1	ERS3415079 (SAMEA5610889)
INT004340	DAN031AVN2	avian	w_avian	wildlife	DAN031	2016-01-11	DANDORA 'B'	6	yes	INT004340	201	B1	ERS3415080 (SAMEA5610890)
INT004352	DAN031BOV6	bovine	ruminant	livestock	DAN031	2016-01-11	DANDORA 'B'	6	yes	INT004352	10	A	ERS3415081 (SAMEA5610891)
INT004357	DAN032AVN2	avian	w_avian	wildlife	DAN032	2016-01-12	DANDORA 'B'	6	yes	INT004357	10	A	ERS3415082 (SAMEA5610892)
INT004362	DAN033AVN4	avian	w_avian	wildlife	DAN033	2016-01-13	DANDORA 'B'	6	no	INT004362	38	D	ERS3415083 (SAMEA5610893)
INT004370	DANDUMPAV_POP6	av_pop	w_avian	wildlife	DANDUMP	NA	NA	NA	NA	INT004370	9513	A	ERS3415084 (SAMEA5610894)
INT004377	DANDUMPAV_POP4	av_pop	w_avian	wildlife	DANDUMP	NA	NA	NA	NA	INT004377	448	B1	ERS3415085 (SAMEA5610895)
INT004381	DANDUMPAV_POP1	av_pop	w_avian	wildlife	DANDUMP	NA	NA	NA	NA	INT004381	4038	B1	ERS3415086 (SAMEA5610896)
INT004388	DANDUMPAV_POP7	av_pop	w_avian	wildlife	DANDUMP	NA	NA	NA	NA	INT004388	2325	A	ERS3415087 (SAMEA5610897)
INT004392	DANDUMPAV_POP2	av_pop	w_avian	wildlife	DANDUMP	NA	NA	NA	NA	INT004392	196	B1	ERS3415088 (SAMEA5610898)
INT004400	UMJ034HUM1	human	human	human	UMJ034	2016-01-25	UMOJA	4	no	INT004400	4741	A	ERS3415089 (SAMEA5610899)
INT004405	UMJ034HUM3	human	human	human	UMJ034	2016-01-25	UMOJA	4	no	INT004405	6018	A	ERS3415090 (SAMEA5610900)
INT004422	UMJ034HUM2	human	human	human	UMJ034	2016-01-25	UMOJA	4	no	INT004422	131	B2	ERS3415092 (SAMEA5610902)
INT004446	UMJ035HUM3	human	human	human	UMJ035	2016-01-26	UMOJA	4	yes	INT004446	155	B1	ERS3415096 (SAMEA5610906)
INT004454	UMJ035HUM1	human	human	human	UMJ035	2016-01-26	UMOJA	4	yes	INT004454	382	A	ERS3415097 (SAMEA5610907)
INT004464	UMJ035HUM4	human	human	human	UMJ035	2016-01-26	UMOJA	4	yes	INT004464	409	A	ERS3415098 (SAMEA5610908)
INT004470	UMJ035ROD2	rodent	w_mammal	wildlife	UMJ035	2016-01-26	UMOJA	4	yes	INT004470	155	B1	ERS3415099 (SAMEA5610909)
INT004479	UMJ035ROD1	rodent	w_mammal	wildlife	UMJ035	2016-01-26	UMOJA	4	yes	INT004479	48	A	ERS3415100 (SAMEA5610910)
INT004482	UMJ035GAL2	chickens	poultry	livestock	UMJ035	2016-01-26	UMOJA	4	yes	INT004482	117	G	ERS3415101 (SAMEA5610911)
INT004489	UMJ035GAL4	chickens	poultry	livestock	UMJ035	2016-01-26	UMOJA	4	yes	INT004489	9515	A	ERS3415102 (SAMEA5610912)
INT004497	UMJ036ROD1	rodent	w_mammal	wildlife	UMJ036	2016-01-27	UMOJA	4	yes	INT004497	2178	B1	ERS3415103 (SAMEA5610913)
INT004502	UMJ034ROD3	rodent	w_mammal	wildlife	UMJ034	2016-01-25	UMOJA	4	no	INT004502	131	B2	ERS3415104 (SAMEA5610914)
INT004507	UMJ035AVN4	avian	w_avian	wildlife	UMJ035	2016-01-26	UMOJA	4	yes	INT004507	9514	A	ERS3415105 (SAMEA5610915)
INT004513	UMJ035GAL1	chickens	poultry	livestock	UMJ035	2016-01-26	UMOJA	4	yes	INT004513	48	A	ERS3415106 (SAMEA5610916)
INT004522	UMJ035GAL3	chickens	poultry	livestock	UMJ035	2016-01-26	UMOJA	4	yes	INT004522	616	B1	ERS3415107 (SAMEA5610917)
INT004533	UMJ036LAG1	rabbit	monogastric	livestock	UMJ036	2016-01-27	UMOJA	4	yes	INT004533	5082	B1	ERS3415109 (SAMEA5610919)
INT004539	UMJ036MEL1	turkeys	poultry	livestock	UMJ036	2016-01-27	UMOJA	4	yes	INT004539	48	A	ERS3415110 (SAMEA5610920)
INT004542	UMJ036GAL1	chickens	poultry	livestock	UMJ036	2016-01-27	UMOJA	4	yes	INT004542	48	A	ERS3415111 (SAMEA5610921)
INT004550	UMJ036GAL4	chickens	poultry	livestock	UMJ036	2016-01-27	UMOJA	4	yes	INT004550	522	A	ERS3415112 (SAMEA5610922)
INT004557	UMJ036GAL2	chickens	poultry	livestock	UMJ036	2016-01-27	UMOJA	4	yes	INT004557	1844	B1	ERS3415113 (SAMEA5610923)
INT004560	UMJ036GAL3	chickens	poultry	livestock	UMJ036	2016-01-27	UMOJA	4	yes	INT004560	155	B1	ERS3415114 (SAMEA5610924)
INT004567	UMJ036CAP2	goat	ruminant	livestock	UMJ036	2016-01-27	UMOJA	4	yes	INT004567	297	B1	ERS3415115 (SAMEA5610925)
INT004574	UMJ036LAG3	rabbit	monogastric	livestock	UMJ036	2016-01-27	UMOJA	4	yes	INT004574	1304	B1	ERS3415116 (SAMEA5610926)
INT004578	UMJ036HUM3	human	human	human	UMJ036	2016-01-27	UMOJA	4	yes	INT004578	504	B2	ERS3415117 (SAMEA5610927)
INT004588	UMJ036HUM2	human	human	human	UMJ036	2016-01-27	UMOJA	4	yes	INT004588	349	D	ERS3415118 (SAMEA5610928)
INT004590	UMJ036HUM1	human	human	human	UMJ036	2016-01-27	UMOJA	4	yes	INT004590	155	B1	ERS3415119 (SAMEA5610929)
INT004612	UMJ036CAP1	goat	ruminant	livestock	UMJ036	2016-01-27	UMOJA	4	yes	INT004612	9516	B1	ERS3415121 (SAMEA5610931)
INT004621	UMJ034ROD1	rodent	w_mammal	wildlife	UMJ034	2016-01-25	UMOJA	4	no	INT004621	9441	B1	ERS3415122 (SAMEA5610932)
INT004632	KRR037HUM1	human	human	human	KRR037	2016-02-09	KARURA	2	yes	INT004632	156	B1	ERS3415123 (SAMEA5610933)
INT004645	KRR037HUM4	human	human	human	KRR037	2016-02-09	KARURA	2	yes	INT004645	1611	B1	ERS3415124 (SAMEA5610934)
INT004653	KRR037AVN6	avian	w_avian	wildlife	KRR037	2016-02-09	KARURA	2	yes	INT004653	2540	B1	ERS3415125 (SAMEA5610935)
INT004657	KRR037GAL9	chickens	poultry	livestock	KRR037	2016-02-09	KARURA	2	yes	INT004657	124	B1	ERS3415126 (SAMEA5610936)
INT004664	KRR037GAL4	chickens	poultry	livestock	KRR037	2016-02-09	KARURA	2	yes	INT004664	3057	cladeI	ERS3415127 (SAMEA5610937)
INT004674	KRR037BOV2	bovine	ruminant	livestock	KRR037	2016-02-09	KARURA	2	yes	INT004674	155	B1	ERS3415128 (SAMEA5610938)
INT004680	KRR037GAL8	chickens	poultry	livestock	KRR037	2016-02-09	KARURA	2	yes	INT004680	5273	cladeI	ERS3415129 (SAMEA5610939)
INT004683	KRR037GAL3	chickens	poultry	livestock	KRR037	2016-02-09	KARURA	2	yes	INT004683	5273	cladeI	ERS3415130 (SAMEA5610940)
INT004690	KRR037GAL1	chickens	poultry	livestock	KRR037	2016-02-09	KARURA	2	yes	INT004690	937	B1	ERS3415131 (SAMEA5610941)
INT004696	KRR037BOV1	bovine	ruminant	livestock	KRR037	2016-02-09	KARURA	2	yes	INT004696	6178	B1	ERS3415132 (SAMEA5610942)
INT004717	KRR037BOV4	bovine	ruminant	livestock	KRR037	2016-02-09	KARURA	2	yes	INT004717	9506	cladeI	ERS3415134 (SAMEA5610944)
INT004723	KRR037HUM2	human	human	human	KRR037	2016-02-09	KARURA	2	yes	INT004723	6178	B1	ERS3415135 (SAMEA5610945)
INT004728	KRR037GAL2	chickens	poultry	livestock	KRR037	2016-02-09	KARURA	2	yes	INT004728	129	B1	ERS3415136 (SAMEA5610946)
INT004744	KRR038HUM1	human	human	human	KRR038	2016-02-15	KARURA	2	no	INT004744	155	B1	ERS3415137 (SAMEA5610947)
INT004746	KRR038HUM5	human	human	human	KRR038	2016-02-15	KARURA	2	no	INT004746	155	B1	ERS3415138 (SAMEA5610948)
INT004755	KRR038HUM3	human	human	human	KRR038	2016-02-15	KARURA	2	no	INT004755	10	A	ERS3415139 (SAMEA5610949)
INT004775	KRR039HUM2	human	human	human	KRR039	2016-02-22	KARURA	2	yes	INT004775	9523	E	ERS3415142 (SAMEA5610952)
INT004783	KRR039HUM3	human	human	human	KRR039	2016-02-22	KARURA	2	yes	INT004783	9583	E	ERS3415143 (SAMEA5610953)
INT004785	KRR039HUM1	human	human	human	KRR039	2016-02-22	KARURA	2	yes	INT004785	69	D	ERS3415144 (SAMEA5610954)
INT004792	KRR039GAL6	chickens	poultry	livestock	KRR039	2016-02-22	KARURA	2	yes	INT004792	2541	A	ERS3415145 (SAMEA5610955)
INT004799	KRR039GAL3	chickens	poultry	livestock	KRR039	2016-02-22	KARURA	2	yes	INT004799	3572	A	ERS3415146 (SAMEA5610956)
INT004805	KRR039GAL2	chickens	poultry	livestock	KRR039	2016-02-22	KARURA	2	yes	INT004805	206	A	ERS3415147 (SAMEA5610957)
INT004819	KRR038BT_POP5	bat_pop	w_bat	wildlife	KRR038	2016-02-15	KARURA	2	no	INT004819	8576	A	ERS3415148 (SAMEA5610958)
INT004821	KRR039GAL5	chickens	poultry	livestock	KRR039	2016-02-22	KARURA	2	yes	INT004821	115	D	ERS3415149 (SAMEA5610959)
INT004834	KRR039GAL4	chickens	poultry	livestock	KRR039	2016-02-22	KARURA	2	yes	INT004834	394	D	ERS3415150 (SAMEA5610960)
INT004848	KRR038ROD1	rodent	w_mammal	wildlife	KRR038	2016-02-15	KARURA	2	no	INT004848	73	B2	ERS3415151 (SAMEA5610961)
INT004856	KRR038ROD3	rodent	w_mammal	wildlife	KRR038	2016-02-15	KARURA	2	no	INT004856	73	B2	ERS3415152 (SAMEA5610962)
INT004860	KRR038ROD4	rodent	w_mammal	wildlife	KRR038	2016-02-15	KARURA	2	no	INT004860	1170	B2	ERS3415153 (SAMEA5610963)
INT004865	KRR038ROD2	rodent	w_mammal	wildlife	KRR038	2016-02-15	KARURA	2	no	INT004865	73	B2	ERS3415154 (SAMEA5610964)
INT004869	KIL041OVN3	sheep	ruminant	livestock	KIL041	2016-03-08	KILIMANI	2	yes	INT004869	675	B1	ERS3415155 (SAMEA5610965)
INT004879	KIL041OVN2	sheep	ruminant	livestock	KIL041	2016-03-08	KILIMANI	2	yes	INT004879	297	B1	ERS3415156 (SAMEA5610966)
INT004883	KIL041MEL1	turkeys	poultry	livestock	KIL041	2016-03-08	KILIMANI	2	yes	INT004883	2705	A	ERS3415157 (SAMEA5610967)
INT004888	KIL041GAL1	chickens	poultry	livestock	KIL041	2016-03-08	KILIMANI	2	yes	INT004888	4243	D	ERS3415158 (SAMEA5610968)
INT004897	KIL041NUM1	guinea_fowl	poultry	livestock	KIL041	2016-03-08	KILIMANI	2	yes	INT004897	9580	A	ERS3415159 (SAMEA5610969)
INT004902	KIL041AVN1	avian	w_avian	wildlife	KIL041	2016-03-08	KILIMANI	2	yes	INT004902	681	B2	ERS3415160 (SAMEA5610970)
INT004906	KIL041AVN2	avian	w_avian	wildlife	KIL041	2016-03-08	KILIMANI	2	yes	INT004906	129	B1	ERS3415161 (SAMEA5610971)
INT004943	KIL040HUM1	human	human	human	KIL040	2016-03-06	KILIMANI	2	no	INT004943	2772	B1	ERS3415165 (SAMEA5610975)
INT004955	KIL042AVN8	avian	w_avian	wildlife	KIL042	2016-03-09	KILIMANI	2	yes	INT004955	345	B1	ERS3415166 (SAMEA5610976)
INT004966	KIL042AVN7	avian	w_avian	wildlife	KIL042	2016-03-09	KILIMANI	2	yes	INT004966	1001	B1	ERS3415167 (SAMEA5610977)
INT004978	KIL041HUM2	human	human	human	KIL041	2016-03-08	KILIMANI	2	yes	INT004978	1434	A	ERS3415168 (SAMEA5610978)
INT004989	KIL042AVN1	avian	w_avian	wildlife	KIL042	2016-03-09	KILIMANI	2	yes	INT004989	210	B1	ERS3415170 (SAMEA5610980)
INT004996	KIL042GAL1	chickens	poultry	livestock	KIL042	2016-03-09	KILIMANI	2	yes	INT004996	9578	A	ERS3415171 (SAMEA5610981)
INT005001	KIL042HUM1	human	human	human	KIL042	2016-03-09	KILIMANI	2	yes	INT005001	3877	A	ERS3415172 (SAMEA5610982)
INT005007	KIL041HUM1	human	human	human	KIL041	2016-03-08	KILIMANI	2	yes	INT005007	197	A	ERS3415173 (SAMEA5610983)
INT005029	KIL042CAP3	goat	ruminant	livestock	KIL042	2016-03-09	KILIMANI	2	yes	INT005029	297	B1	ERS3415176 (SAMEA5610986)
INT005034	KIL042CAP5	goat	ruminant	livestock	KIL042	2016-03-09	KILIMANI	2	yes	INT005034	9582	B1	ERS3415177 (SAMEA5610987)
INT005037	KIL042CAP2	goat	ruminant	livestock	KIL042	2016-03-09	KILIMANI	2	yes	INT005037	10	A	ERS3415178 (SAMEA5610988)
INT005045	KIL042CAP4	goat	ruminant	livestock	KIL042	2016-03-09	KILIMANI	2	yes	INT005045	9582	B1	ERS3415179 (SAMEA5610989)
INT005052	KIL042GAL3	chickens	poultry	livestock	KIL042	2016-03-09	KILIMANI	2	yes	INT005052	206	A	ERS3415180 (SAMEA5610990)
INT005058	KIL042ROD1	rodent	w_mammal	wildlife	KIL042	2016-03-09	KILIMANI	2	yes	INT005058	46	A	ERS3415181 (SAMEA5610991)
INT005081	KIL042GAL4	chickens	poultry	livestock	KIL042	2016-03-09	KILIMANI	2	yes	INT005081	9522	B1	ERS3415182 (SAMEA5610992)
INT005092	EAS043HUM1	human	human	human	EAS043	2016-03-14	EASTLEIGH NORTH	5	yes	INT005092	543	E	ERS3415184 (SAMEA5610994)
INT005103	EAS043GAL5	chickens	poultry	livestock	EAS043	2016-03-14	EASTLEIGH NORTH	5	yes	INT005103	9581	A	ERS3415186 (SAMEA5610996)
INT005113	EAS043GAL2	chickens	poultry	livestock	EAS043	2016-03-14	EASTLEIGH NORTH	5	yes	INT005113	3519	A	ERS3415187 (SAMEA5610997)
INT005125	EAS043GAL3	chickens	poultry	livestock	EAS043	2016-03-14	EASTLEIGH NORTH	5	yes	INT005125	2541	A	ERS3415188 (SAMEA5610998)
INT005129	EAS043GAL4	chickens	poultry	livestock	EAS043	2016-03-14	EASTLEIGH NORTH	5	yes	INT005129	48	A	ERS3415189 (SAMEA5610999)
INT005135	EAS043GAL1	chickens	poultry	livestock	EAS043	2016-03-14	EASTLEIGH NORTH	5	yes	INT005135	48	A	ERS3415190 (SAMEA5611000)
INT005152	EAS043AVN2	avian	w_avian	wildlife	EAS043	2016-03-14	EASTLEIGH NORTH	5	yes	INT005152	297	B1	ERS3415191 (SAMEA5611001)
INT005165	EAS044HUM1	human	human	human	EAS044	2016-03-15	EASTLEIGH NORTH	5	yes	INT005165	1312	A	ERS3415193 (SAMEA5611003)
INT005172	EAS044CAP2	goat	ruminant	livestock	EAS044	2016-03-15	EASTLEIGH NORTH	5	yes	INT005172	4360	B1	ERS3415194 (SAMEA5611004)
INT005176	EAS044MEL1	turkeys	poultry	livestock	EAS044	2016-03-15	EASTLEIGH NORTH	5	yes	INT005176	1237	A	ERS3415195 (SAMEA5611005)
INT005184	EAS044CAP3	goat	ruminant	livestock	EAS044	2016-03-15	EASTLEIGH NORTH	5	yes	INT005184	1629	E	ERS3415196 (SAMEA5611006)
INT005188	EAS044CAP4	goat	ruminant	livestock	EAS044	2016-03-15	EASTLEIGH NORTH	5	yes	INT005188	224	B1	ERS3415197 (SAMEA5611007)
INT005193	EAS044ROD2	rodent	w_mammal	wildlife	EAS044	2016-03-15	EASTLEIGH NORTH	5	yes	INT005193	118	E	ERS3415198 (SAMEA5611008)
INT005201	EAS044AVN3	avian	w_avian	wildlife	EAS044	2016-03-15	EASTLEIGH NORTH	5	yes	INT005201	540	A	ERS3415199 (SAMEA5611009)
INT005209	EAS044AVN4	avian	w_avian	wildlife	EAS044	2016-03-15	EASTLEIGH NORTH	5	yes	INT005209	58	B1	ERS3415200 (SAMEA5611010)
INT005215	EAS044AVN1	avian	w_avian	wildlife	EAS044	2016-03-15	EASTLEIGH NORTH	5	yes	INT005215	542	A	ERS3415201 (SAMEA5611011)
INT005224	EAS044CAP5	goat	ruminant	livestock	EAS044	2016-03-15	EASTLEIGH NORTH	5	yes	INT005224	58	B1	ERS3415203 (SAMEA5611013)
INT005229	EAS044CAP1	goat	ruminant	livestock	EAS044	2016-03-15	EASTLEIGH NORTH	5	yes	INT005229	4434	B1	ERS3415204 (SAMEA5611014)
INT005243	EAS045ROD2	rodent	w_mammal	wildlife	EAS045	2016-03-16	EASTLEIGH NORTH	5	no	INT005243	9441	B1	ERS3415205 (SAMEA5611015)
INT005265	EAS044AVN9	avian	w_avian	wildlife	EAS044	2016-03-15	EASTLEIGH NORTH	5	yes	INT005265	683	B1	ERS3415206 (SAMEA5611016)
INT005269	EAS045HUM1	human	human	human	EAS045	2016-03-16	EASTLEIGH NORTH	5	no	INT005269	1136	B1	ERS3415207 (SAMEA5611017)
INT005276	EAS044ROD4	rodent	w_mammal	wildlife	EAS044	2016-03-15	EASTLEIGH NORTH	5	yes	INT005276	7020	B1	ERS3415208 (SAMEA5611018)
INT005279	STC046AVN3	avian	w_avian	wildlife	STC046	2016-03-22	SOUTH C	3	yes	INT005279	641	B1	ERS3415209 (SAMEA5611019)
INT005286	STC046AVN1	avian	w_avian	wildlife	STC046	2016-03-22	SOUTH C	3	yes	INT005286	9443	B1	ERS3415210 (SAMEA5611020)
INT005313	STC046HUM2	human	human	human	STC046	2016-03-22	SOUTH C	3	yes	INT005313	156	B1	ERS3415213 (SAMEA5611023)
INT005315	STC046HUM1	human	human	human	STC046	2016-03-22	SOUTH C	3	yes	INT005315	297	B1	ERS3415214 (SAMEA5611024)
INT005334	STC046GAL1	chickens	poultry	livestock	STC046	2016-03-22	SOUTH C	3	yes	INT005334	5834	A	ERS3415216 (SAMEA5611026)
INT005352	KHW051HUM2	human	human	human	KHW051	2016-04-04	KAHAWA WEST / JUJA K	6	no	INT005352	401	A	ERS3415219 (SAMEA5611029)
INT005380	STC047GAL1	chickens	poultry	livestock	STC047	2016-03-22	SOUTH C	3	yes	INT005380	3910	cladeI	ERS3415220 (SAMEA5611030)
INT005386	STC047GAL2	chickens	poultry	livestock	STC047	2016-03-22	SOUTH C	3	yes	INT005386	3910	cladeI	ERS3415221 (SAMEA5611031)
INT005389	STC047GAL3	chickens	poultry	livestock	STC047	2016-03-22	SOUTH C	3	yes	INT005389	216	A	ERS3415222 (SAMEA5611032)
INT005399	STC047AVN3	avian	w_avian	wildlife	STC047	2016-03-22	SOUTH C	3	yes	INT005399	394	D	ERS3415223 (SAMEA5611033)
INT005414	STC047HUM1	human	human	human	STC047	2016-03-22	SOUTH C	3	yes	INT005414	218	A	ERS3415225 (SAMEA5611035)
INT005421	STC047ROD1	rodent	w_mammal	wildlife	STC047	2016-03-22	SOUTH C	3	yes	INT005421	3107	A	ERS3415226 (SAMEA5611036)
INT005440	STC048HUM1	human	human	human	STC048	2016-03-30	SOUTH C	3	no	INT005440	541	A	ERS3415229 (SAMEA5611039)
INT005447	STC048HUM2	human	human	human	STC048	2016-03-30	SOUTH C	3	no	INT005447	3168	A	ERS3415230 (SAMEA5611040)
INT005459	STC048HUM6	human	human	human	STC048	2016-03-30	SOUTH C	3	no	INT005459	141	B2	ERS3415232 (SAMEA5611042)
INT005465	STC048HUM5	human	human	human	STC048	2016-03-30	SOUTH C	3	no	INT005465	69	D	ERS3415233 (SAMEA5611043)
INT005477	STC048HUM3	human	human	human	STC048	2016-03-30	SOUTH C	3	no	INT005477	59	F	ERS3415234 (SAMEA5611044)
INT005486	KHW051HUM1	human	human	human	KHW051	2016-04-04	KAHAWA WEST / JUJA K	6	no	INT005486	609	A	ERS3415236 (SAMEA5611046)
INT005496	KHW051AVN1	avian	w_avian	wildlife	KHW051	2016-04-04	KAHAWA WEST / JUJA K	6	no	INT005496	1727	B1	ERS3415237 (SAMEA5611047)
INT005501	KHW049ROD1	rodent	w_mammal	wildlife	KHW049	2016-04-05	KAHAWA WEST / JUJA K	6	yes	INT005501	9592	B1	ERS3415238 (SAMEA5611048)
INT005518	KHW051AVN4	avian	w_avian	wildlife	KHW051	2016-04-04	KAHAWA WEST / JUJA K	6	no	INT005518	46	A	ERS3415239 (SAMEA5611049)
INT005526	KHW051AVN5	avian	w_avian	wildlife	KHW051	2016-04-04	KAHAWA WEST / JUJA K	6	no	INT005526	155	B1	ERS3415240 (SAMEA5611050)
INT005538	KHW051AVN6	avian	w_avian	wildlife	KHW051	2016-04-04	KAHAWA WEST / JUJA K	6	no	INT005538	224	B1	ERS3415241 (SAMEA5611051)
INT005541	KHW049ROD2	rodent	w_mammal	wildlife	KHW049	2016-04-05	KAHAWA WEST / JUJA K	6	yes	INT005541	5625	A	ERS3415242 (SAMEA5611052)
INT005550	KHW050ROD1	rodent	w_mammal	wildlife	KHW050	2016-04-06	KAHAWA WEST / JUJA K	6	yes	INT005550	9441	B1	ERS3415243 (SAMEA5611053)
INT005556	KHW049HUM4	human	human	human	KHW049	2016-04-05	KAHAWA WEST / JUJA K	6	yes	INT005556	181	A	ERS3415244 (SAMEA5611054)
INT005559	KHW049HUM1	human	human	human	KHW049	2016-04-05	KAHAWA WEST / JUJA K	6	yes	INT005559	10	A	ERS3415245 (SAMEA5611055)
INT005595	KHW049GAL4	chickens	poultry	livestock	KHW049	2016-04-05	KAHAWA WEST / JUJA K	6	yes	INT005595	206	A	ERS3415251 (SAMEA5611061)
INT005601	KHW049BOV5	bovine	ruminant	livestock	KHW049	2016-04-05	KAHAWA WEST / JUJA K	6	yes	INT005601	2522	B1	ERS3415252 (SAMEA5611062)
INT005608	KHW049GAL2	chickens	poultry	livestock	KHW049	2016-04-05	KAHAWA WEST / JUJA K	6	yes	INT005608	746	A	ERS3415253 (SAMEA5611063)
INT005614	KHW049GAL3	chickens	poultry	livestock	KHW049	2016-04-05	KAHAWA WEST / JUJA K	6	yes	INT005614	48	A	ERS3415254 (SAMEA5611064)
INT005621	KHW049BOV3	bovine	ruminant	livestock	KHW049	2016-04-05	KAHAWA WEST / JUJA K	6	yes	INT005621	9541	B1	ERS3415255 (SAMEA5611065)
INT005627	KHW049AVN1	avian	w_avian	wildlife	KHW049	2016-04-05	KAHAWA WEST / JUJA K	6	yes	INT005627	2522	B1	ERS3415256 (SAMEA5611066)
INT005638	KHW050ROD3	rodent	w_mammal	wildlife	KHW050	2016-04-06	KAHAWA WEST / JUJA K	6	yes	INT005638	10	A	ERS3415257 (SAMEA5611067)
INT005650	KHW051ROD2	rodent	w_mammal	wildlife	KHW051	2016-04-04	KAHAWA WEST / JUJA K	6	no	INT005650	181	A	ERS3415258 (SAMEA5611068)
INT005657	KHW051AVN2	avian	w_avian	wildlife	KHW051	2016-04-04	KAHAWA WEST / JUJA K	6	no	INT005657	216	A	ERS3415259 (SAMEA5611069)
INT005662	KHW049HUM2	human	human	human	KHW049	2016-04-05	KAHAWA WEST / JUJA K	6	yes	INT005662	351	B1	ERS3415260 (SAMEA5611070)
INT005668	KHW049BOV1	bovine	ruminant	livestock	KHW049	2016-04-05	KAHAWA WEST / JUJA K	6	yes	INT005668	10	A	ERS3415261 (SAMEA5611071)
INT005690	KHW050HUM4	human	human	human	KHW050	2016-04-06	KAHAWA WEST / JUJA K	6	yes	INT005690	9590	E	ERS3415265 (SAMEA5611075)
INT005706	KHW050HUM1	human	human	human	KHW050	2016-04-06	KAHAWA WEST / JUJA K	6	yes	INT005706	9591	A	ERS3415266 (SAMEA5611076)
INT005712	KHW050HUM6	human	human	human	KHW050	2016-04-06	KAHAWA WEST / JUJA K	6	yes	INT005712	155	B1	ERS3415267 (SAMEA5611077)
INT005715	KHW050HUM3	human	human	human	KHW050	2016-04-06	KAHAWA WEST / JUJA K	6	yes	INT005715	69	D	ERS3415268 (SAMEA5611078)
INT005729	KHW050AVN2	avian	w_avian	wildlife	KHW050	2016-04-06	KAHAWA WEST / JUJA K	6	yes	INT005729	2722	B1	ERS3415269 (SAMEA5611079)
INT005734	KHW050AVN1	avian	w_avian	wildlife	KHW050	2016-04-06	KAHAWA WEST / JUJA K	6	yes	INT005734	10	A	ERS3415270 (SAMEA5611080)
INT005741	KHW050AVN10	avian	w_avian	wildlife	KHW050	2016-04-06	KAHAWA WEST / JUJA K	6	yes	INT005741	3910	cladeI	ERS3415271 (SAMEA5611081)
INT005745	KHW050AVN8	avian	w_avian	wildlife	KHW050	2016-04-06	KAHAWA WEST / JUJA K	6	yes	INT005745	297	B1	ERS3415272 (SAMEA5611082)
INT005756	KHW050CAP2	goat	ruminant	livestock	KHW050	2016-04-06	KAHAWA WEST / JUJA K	6	yes	INT005756	3640	B1	ERS3415273 (SAMEA5611083)
INT005765	KHW050MEL1	turkeys	poultry	livestock	KHW050	2016-04-06	KAHAWA WEST / JUJA K	6	yes	INT005765	10	A	ERS3415274 (SAMEA5611084)
INT005770	KHW050GAL1	chickens	poultry	livestock	KHW050	2016-04-06	KAHAWA WEST / JUJA K	6	yes	INT005770	4977	A	ERS3415275 (SAMEA5611085)
INT005778	KHW050NUM2	guinea_fowl	poultry	livestock	KHW050	2016-04-06	KAHAWA WEST / JUJA K	6	yes	INT005778	4389	A	ERS3415276 (SAMEA5611086)
INT005794	KHW050CAP4	goat	ruminant	livestock	KHW050	2016-04-06	KAHAWA WEST / JUJA K	6	yes	INT005794	176	A	ERS3415277 (SAMEA5611087)
INT005802	KHW050CAP1	goat	ruminant	livestock	KHW050	2016-04-06	KAHAWA WEST / JUJA K	6	yes	INT005802	297	B1	ERS3415278 (SAMEA5611088)
INT005810	KHW050ANA1	geese	poultry	livestock	KHW050	2016-04-06	KAHAWA WEST / JUJA K	6	yes	INT005810	1408	A	ERS3415279 (SAMEA5611089)
INT005816	KHW050AVN11	avian	w_avian	wildlife	KHW050	2016-04-06	KAHAWA WEST / JUJA K	6	yes	INT005816	162	B1	ERS3415280 (SAMEA5611090)
INT005822	KHW050AVN7	avian	w_avian	wildlife	KHW050	2016-04-06	KAHAWA WEST / JUJA K	6	yes	INT005822	10	A	ERS3415281 (SAMEA5611091)
INT005828	KHW049ROD3	rodent	w_mammal	wildlife	KHW049	2016-04-05	KAHAWA WEST / JUJA K	6	yes	INT005828	3716	A	ERS3415282 (SAMEA5611092)
INT005840	KHW050ANA2	geese	poultry	livestock	KHW050	2016-04-06	KAHAWA WEST / JUJA K	6	yes	INT005840	537	B2	ERS3415283 (SAMEA5611093)
INT005872	LUM052HUM3	human	human	human	LUM052	2016-04-11	LUMUMBA (JERICHO)	6	no	INT005872	10	A	ERS3415286 (SAMEA5611096)
INT005879	LUM052HUM1	human	human	human	LUM052	2016-04-11	LUMUMBA (JERICHO)	6	no	INT005879	58	B1	ERS3415287 (SAMEA5611097)
INT005886	LUM052HUM2	human	human	human	LUM052	2016-04-11	LUMUMBA (JERICHO)	6	no	INT005886	6852	A	ERS3415288 (SAMEA5611098)
INT005893	LUM052AVN3	avian	w_avian	wildlife	LUM052	2016-04-11	LUMUMBA (JERICHO)	6	no	INT005893	206	A	ERS3415289 (SAMEA5611099)
INT005898	LUM054ROD1	rodent	w_mammal	wildlife	LUM054	2016-04-13	LUMUMBA (JERICHO)	6	yes	INT005898	2622	B2	ERS3415290 (SAMEA5611100)
INT005910	LUM052ROD1	rodent	w_mammal	wildlife	LUM052	2016-04-11	LUMUMBA (JERICHO)	6	no	INT005910	10	A	ERS3415291 (SAMEA5611101)
INT005917	LUM052AVN6	avian	w_avian	wildlife	LUM052	2016-04-11	LUMUMBA (JERICHO)	6	no	INT005917	2705	A	ERS3415292 (SAMEA5611102)
INT005925	LUM053GAL1	chickens	poultry	livestock	LUM053	2016-04-12	LUMUMBA (JERICHO)	6	yes	INT005925	155	B1	ERS3415294 (SAMEA5611104)
INT005931	LUM053GAL4	chickens	poultry	livestock	LUM053	2016-04-12	LUMUMBA (JERICHO)	6	yes	INT005931	48	A	ERS3415295 (SAMEA5611105)
INT005938	LUM053GAL2	chickens	poultry	livestock	LUM053	2016-04-12	LUMUMBA (JERICHO)	6	yes	INT005938	9432	B1	ERS3415296 (SAMEA5611106)
INT005946	LUM053GAL3	chickens	poultry	livestock	LUM053	2016-04-12	LUMUMBA (JERICHO)	6	yes	INT005946	155	B1	ERS3415297 (SAMEA5611107)
INT005950	LUM053HUM4	human	human	human	LUM053	2016-04-12	LUMUMBA (JERICHO)	6	yes	INT005950	34	A	ERS3415298 (SAMEA5611108)
INT005957	LUM053HUM2	human	human	human	LUM053	2016-04-12	LUMUMBA (JERICHO)	6	yes	INT005957	9593	D	ERS3415299 (SAMEA5611109)
INT005961	LUM053HUM3	human	human	human	LUM053	2016-04-12	LUMUMBA (JERICHO)	6	yes	INT005961	9596	B1	ERS3415300 (SAMEA5611110)
INT005971	LUM053HUM1	human	human	human	LUM053	2016-04-12	LUMUMBA (JERICHO)	6	yes	INT005971	48	A	ERS3415301 (SAMEA5611111)
INT005983	LUM054ROD2	rodent	w_mammal	wildlife	LUM054	2016-04-13	LUMUMBA (JERICHO)	6	yes	INT005983	4096	A	ERS3415302 (SAMEA5611112)
INT005987	LUM054ROD3	rodent	w_mammal	wildlife	LUM054	2016-04-13	LUMUMBA (JERICHO)	6	yes	INT005987	154	B1	ERS3415303 (SAMEA5611113)
INT006051	SPV064LAG1	rabbit	monogastric	livestock	SPV064	2016-05-23	SPRING VALLEY	2	yes	INT006051	9454	B1	ERS3415304 (SAMEA5611114)
INT006147	SPV064MEL1	turkeys	poultry	livestock	SPV064	2016-05-23	SPRING VALLEY	2	yes	INT006147	9454	B1	ERS3415306 (SAMEA5611116)
INT006152	SPV064LAG3	rabbit	monogastric	livestock	SPV064	2016-05-23	SPRING VALLEY	2	yes	INT006152	540	A	ERS3415307 (SAMEA5611117)
INT006156	SPV064GAL2	chickens	poultry	livestock	SPV064	2016-05-23	SPRING VALLEY	2	yes	INT006156	6018	A	ERS3415308 (SAMEA5611118)
INT006213	SPV064BAT1	bat	w_bat	wildlife	SPV064	2016-05-23	SPRING VALLEY	2	yes	INT006213	6488	B1	ERS3415309 (SAMEA5611119)
INT006303	MIH067GAL4	chickens	poultry	livestock	MIH067	2016-06-07	MIHANGO	5	yes	INT006303	332	B1	ERS3415310 (SAMEA5611120)
INT006314	MIH067AVN5	avian	w_avian	wildlife	MIH067	2016-06-07	MIHANGO	5	yes	INT006314	6768	A	ERS3415311 (SAMEA5611121)
INT006319	MIH068AVN2	avian	w_avian	wildlife	MIH068	2016-06-08	MIHANGO	5	yes	INT006319	616	B1	ERS3415312 (SAMEA5611122)
INT006356	MIH067NUM3	guinea_fowl	poultry	livestock	MIH067	2016-06-07	MIHANGO	5	yes	INT006356	90	C	ERS3415313 (SAMEA5611123)
INT006502	MIH069HUM2	human	human	human	MIH069	2016-06-13	MIHANGO	5	no	INT006502	9525	A	ERS3415315 (SAMEA5611125)
INT007003	MIH067GAL5	chickens	poultry	livestock	MIH067	2016-06-07	MIHANGO	5	yes	INT007003	9595	A	ERS3415318 (SAMEA5611128)
INT007070	LUM054ROD5	rodent	w_mammal	wildlife	LUM054	2016-04-13	LUMUMBA (JERICHO)	6	yes	INT007070	9594	A	ERS3415322 (SAMEA5611132)
INT007079	LUM054CAP5	goat	ruminant	livestock	LUM054	2016-04-13	LUMUMBA (JERICHO)	6	yes	INT007079	388	B1	ERS3415323 (SAMEA5611133)
INT007083	LUM054GAL2	chickens	poultry	livestock	LUM054	2016-04-13	LUMUMBA (JERICHO)	6	yes	INT007083	2521	B1	ERS3415324 (SAMEA5611134)
INT007096	LUM054GAL1	chickens	poultry	livestock	LUM054	2016-04-13	LUMUMBA (JERICHO)	6	yes	INT007096	1706	B1	ERS3415325 (SAMEA5611135)
INT007102	LUM054AVN8	avian	w_avian	wildlife	LUM054	2016-04-13	LUMUMBA (JERICHO)	6	yes	INT007102	224	B1	ERS3415326 (SAMEA5611136)
INT007108	LUM054ANA1	ducks	poultry	livestock	LUM054	2016-04-13	LUMUMBA (JERICHO)	6	yes	INT007108	155	B1	ERS3415327 (SAMEA5611137)
INT007113	LUM054CAP7	goat	ruminant	livestock	LUM054	2016-04-13	LUMUMBA (JERICHO)	6	yes	INT007113	193	A	ERS3415328 (SAMEA5611138)
INT007120	LUM054ANA2	ducks	poultry	livestock	LUM054	2016-04-13	LUMUMBA (JERICHO)	6	yes	INT007120	2622	B2	ERS3415329 (SAMEA5611139)
INT007154	MWK055HUM1	human	human	human	MWK055	2016-04-26	MWIKI	6	no	INT007154	1125	B1	ERS3415332 (SAMEA5611142)
INT007160	MWK055AV_POP2	av_pop	w_avian	wildlife	MWK055	2016-04-26	MWIKI	6	no	INT007160	410	C	ERS3415333 (SAMEA5611143)
INT007168	MWK055AV_POP1	av_pop	w_avian	wildlife	MWK055	2016-04-26	MWIKI	6	no	INT007168	155	B1	ERS3415334 (SAMEA5611144)
INT007172	MWK055AV_POP4	av_pop	w_avian	wildlife	MWK055	2016-04-26	MWIKI	6	no	INT007172	362	D	ERS3415335 (SAMEA5611145)
INT007369	MWK056AVN3	avian	w_avian	wildlife	MWK056	2016-05-03	MWIKI	6	yes	INT007369	48	A	ERS3415336 (SAMEA5611146)
INT007371	MWK056CAP2	goat	ruminant	livestock	MWK056	2016-05-03	MWIKI	6	yes	INT007371	2622	B2	ERS3415337 (SAMEA5611147)
INT007380	MWK056ANA1	ducks	poultry	livestock	MWK056	2016-05-03	MWIKI	6	yes	INT007380	1638	A	ERS3415338 (SAMEA5611148)
INT007384	MWK056CAP1	goat	ruminant	livestock	MWK056	2016-05-03	MWIKI	6	yes	INT007384	215	A	ERS3415339 (SAMEA5611149)
INT007394	MWK056ANA3	ducks	poultry	livestock	MWK056	2016-05-03	MWIKI	6	yes	INT007394	58	B1	ERS3415340 (SAMEA5611150)
INT007397	MWK056SUI4	pig	monogastric	livestock	MWK056	2016-05-03	MWIKI	6	yes	INT007397	48	A	ERS3415341 (SAMEA5611151)
INT007404	MWK056SUI1	pig	monogastric	livestock	MWK056	2016-05-03	MWIKI	6	yes	INT007404	56	B1	ERS3415342 (SAMEA5611152)
INT007411	MWK056SUI2	pig	monogastric	livestock	MWK056	2016-05-03	MWIKI	6	yes	INT007411	2025	B1	ERS3415343 (SAMEA5611153)
INT007414	MWK056ANA2	ducks	poultry	livestock	MWK056	2016-05-03	MWIKI	6	yes	INT007414	336	B1	ERS3415344 (SAMEA5611154)
INT007420	MWK056CAP3	goat	ruminant	livestock	MWK056	2016-05-03	MWIKI	6	yes	INT007420	8273	B2	ERS3415345 (SAMEA5611155)
INT007450	MWK056HUM3	human	human	human	MWK056	2016-05-03	MWIKI	6	yes	INT007450	17	B1	ERS3415350 (SAMEA5611160)
INT007457	MWK056HUM1	human	human	human	MWK056	2016-05-03	MWIKI	6	yes	INT007457	58	B1	ERS3415351 (SAMEA5611161)
INT007465	MWK056HUM4	human	human	human	MWK056	2016-05-03	MWIKI	6	yes	INT007465	9600	A	ERS3415352 (SAMEA5611162)
INT007479	MWK056SUI3	pig	monogastric	livestock	MWK056	2016-05-03	MWIKI	6	yes	INT007479	10	A	ERS3415354 (SAMEA5611164)
INT007533	MWK056HUM2	human	human	human	MWK056	2016-05-03	MWIKI	6	yes	INT007533	58	B1	ERS3415361 (SAMEA5611172)
INT007541	MWK057CAP3	goat	ruminant	livestock	MWK057	2016-05-05	MWIKI	6	yes	INT007541	297	B1	ERS3415362 (SAMEA5611173)
INT007544	MWK057SUI3	pig	monogastric	livestock	MWK057	2016-05-05	MWIKI	6	yes	INT007544	48	A	ERS3415363 (SAMEA5611174)
INT007553	MWK057GAL1	chickens	poultry	livestock	MWK057	2016-05-05	MWIKI	6	yes	INT007553	9526	A	ERS3415364 (SAMEA5611175)
INT007556	MWK057SUI4	pig	monogastric	livestock	MWK057	2016-05-05	MWIKI	6	yes	INT007556	93	A	ERS3415365 (SAMEA5611176)
INT007563	MWK057CAP1	goat	ruminant	livestock	MWK057	2016-05-05	MWIKI	6	yes	INT007563	480	A	ERS3415366 (SAMEA5611177)
INT007567	MWK057SUI1	pig	monogastric	livestock	MWK057	2016-05-05	MWIKI	6	yes	INT007567	1141	A	ERS3415367 (SAMEA5611178)
INT007575	MWK057AVN10	avian	w_avian	wildlife	MWK057	2016-05-05	MWIKI	6	yes	INT007575	8938	D	ERS3415368 (SAMEA5611179)
INT007583	MWK057AVN11	avian	w_avian	wildlife	MWK057	2016-05-05	MWIKI	6	yes	INT007583	7428	B1	ERS3415369 (SAMEA5611180)
INT007587	MWK057SUI6	pig	monogastric	livestock	MWK057	2016-05-05	MWIKI	6	yes	INT007587	2139	A	ERS3415370 (SAMEA5611181)
INT007592	MWK057CAP2	goat	ruminant	livestock	MWK057	2016-05-05	MWIKI	6	yes	INT007592	297	B1	ERS3415371 (SAMEA5611182)
INT007598	MWK057ANA1	ducks	poultry	livestock	MWK057	2016-05-05	MWIKI	6	yes	INT007598	453	B1	ERS3415372 (SAMEA5611183)
INT007604	MWK057AVN12	avian	w_avian	wildlife	MWK057	2016-05-05	MWIKI	6	yes	INT007604	10	Unknown	ERS3415373 (SAMEA5611184)
INT007630	MWK057HUM1	human	human	human	MWK057	2016-05-05	MWIKI	6	yes	INT007630	5575	B2	ERS3415374 (SAMEA5611185)
INT007648	KOR058HUM3	human	human	human	KOR058	2016-05-09	NYAYO (KOROGOCHO)	7	yes	INT007648	1237	A	ERS3415376 (SAMEA5611187)
INT007652	KOR058HUM1	human	human	human	KOR058	2016-05-09	NYAYO (KOROGOCHO)	7	yes	INT007652	155	B1	ERS3415377 (SAMEA5611188)
INT007659	KOR058HUM2	human	human	human	KOR058	2016-05-09	NYAYO (KOROGOCHO)	7	yes	INT007659	58	B1	ERS3415378 (SAMEA5611189)
INT007668	KOR058CAP1	goat	ruminant	livestock	KOR058	2016-05-09	NYAYO (KOROGOCHO)	7	yes	INT007668	297	B1	ERS3415379 (SAMEA5611190)
INT007674	KOR058GAL2	chickens	poultry	livestock	KOR058	2016-05-09	NYAYO (KOROGOCHO)	7	yes	INT007674	4015	B1	ERS3415380 (SAMEA5611191)
INT007678	KOR058CAP4	goat	ruminant	livestock	KOR058	2016-05-09	NYAYO (KOROGOCHO)	7	yes	INT007678	6175	B1	ERS3415381 (SAMEA5611192)
INT007684	KOR058ANA1	ducks	poultry	livestock	KOR058	2016-05-09	NYAYO (KOROGOCHO)	7	yes	INT007684	48	A	ERS3415382 (SAMEA5611193)
INT007688	KOR058OVN1	sheep	ruminant	livestock	KOR058	2016-05-09	NYAYO (KOROGOCHO)	7	yes	INT007688	398	A	ERS3415383 (SAMEA5611194)
INT007698	KOR058CAP3	goat	ruminant	livestock	KOR058	2016-05-09	NYAYO (KOROGOCHO)	7	yes	INT007698	1727	B1	ERS3415384 (SAMEA5611195)
INT007704	MWK055AV_POP9	av_pop	w_avian	wildlife	MWK055	2016-04-26	MWIKI	6	no	INT007704	69	D	ERS3415385 (SAMEA5611196)
INT007733	KOR058CAP2	goat	ruminant	livestock	KOR058	2016-05-09	NYAYO (KOROGOCHO)	7	yes	INT007733	223	B1	ERS3415388 (SAMEA5611199)
INT007737	KOR059ROD2	rodent	w_mammal	wildlife	KOR059	2016-05-10	NYAYO (KOROGOCHO)	7	yes	INT007737	6096	B1	ERS3415389 (SAMEA5611200)
INT007744	KOR059SUI2	pig	monogastric	livestock	KOR059	2016-05-10	NYAYO (KOROGOCHO)	7	yes	INT007744	10	A	ERS3415390 (SAMEA5611201)
INT007750	KOR059HUM1	human	human	human	KOR059	2016-05-10	NYAYO (KOROGOCHO)	7	yes	INT007750	9603	B2	ERS3415391 (SAMEA5611202)
INT007762	KOR059ROD1	rodent	w_mammal	wildlife	KOR059	2016-05-10	NYAYO (KOROGOCHO)	7	yes	INT007762	137	D	ERS3415392 (SAMEA5611203)
INT007766	KOR058ROD1	rodent	w_mammal	wildlife	KOR058	2016-05-09	NYAYO (KOROGOCHO)	7	yes	INT007766	6805	A	ERS3415393 (SAMEA5611204)
INT007776	KOR059SUI1	pig	monogastric	livestock	KOR059	2016-05-10	NYAYO (KOROGOCHO)	7	yes	INT007776	164	B1	ERS3415394 (SAMEA5611205)
INT007782	KOR059ROD5	rodent	w_mammal	wildlife	KOR059	2016-05-10	NYAYO (KOROGOCHO)	7	yes	INT007782	1485	F	ERS3415395 (SAMEA5611206)
INT007797	KOR060HUM5	human	human	human	KOR060	2016-05-11	NYAYO (KOROGOCHO)	7	no	INT007797	40	B1	ERS3415397 (SAMEA5611208)
INT007803	KOR060HUM4	human	human	human	KOR060	2016-05-11	NYAYO (KOROGOCHO)	7	no	INT007803	34	A	ERS3415398 (SAMEA5611209)
INT007810	KOR060HUM2	human	human	human	KOR060	2016-05-11	NYAYO (KOROGOCHO)	7	no	INT007810	10	A	ERS3415399 (SAMEA5611210)
INT007815	KOR060HUM1	human	human	human	KOR060	2016-05-11	NYAYO (KOROGOCHO)	7	no	INT007815	2325	A	ERS3415400 (SAMEA5611211)
INT007840	KOR060AVN1	avian	w_avian	wildlife	KOR060	2016-05-11	NYAYO (KOROGOCHO)	7	no	INT007840	1304	B1	ERS3415403 (SAMEA5611214)
INT007844	KOR059AVN2	avian	w_avian	wildlife	KOR059	2016-05-10	NYAYO (KOROGOCHO)	7	yes	INT007844	8777	A	ERS3415404 (SAMEA5611215)
INT007856	KAS061AVN5	avian	w_avian	wildlife	KAS061	2016-05-16	KASARANI	5	yes	INT007856	3057	cladeI	ERS3415405 (SAMEA5611216)
INT007857	KAS061AVN4	avian	w_avian	wildlife	KAS061	2016-05-16	KASARANI	5	yes	INT007857	3057	cladeI	ERS3415406 (SAMEA5611217)
INT007864	KAS061AVN8	avian	w_avian	wildlife	KAS061	2016-05-16	KASARANI	5	yes	INT007864	716	A	ERS3415407 (SAMEA5611218)
INT007882	KAS061SUI2	pig	monogastric	livestock	KAS061	2016-05-16	KASARANI	5	yes	INT007882	58	B1	ERS3415408 (SAMEA5611219)
INT007887	KAS061SUI1	pig	monogastric	livestock	KAS061	2016-05-16	KASARANI	5	yes	INT007887	216	A	ERS3415409 (SAMEA5611220)
INT007896	KAS061CAP1	goat	ruminant	livestock	KAS061	2016-05-16	KASARANI	5	yes	INT007896	297	B1	ERS3415410 (SAMEA5611221)
INT007898	KAS061SUI5	pig	monogastric	livestock	KAS061	2016-05-16	KASARANI	5	yes	INT007898	48	A	ERS3415411 (SAMEA5611222)
INT007905	KAS061SUI6	pig	monogastric	livestock	KAS061	2016-05-16	KASARANI	5	yes	INT007905	10	A	ERS3415412 (SAMEA5611223)
INT007914	KAS061CAP2	goat	ruminant	livestock	KAS061	2016-05-16	KASARANI	5	yes	INT007914	297	B1	ERS3415413 (SAMEA5611224)
INT007916	KAS061SUI4	pig	monogastric	livestock	KAS061	2016-05-16	KASARANI	5	yes	INT007916	9602	A	ERS3415414 (SAMEA5611225)
INT007924	KAS061GAL1	chickens	poultry	livestock	KAS061	2016-05-16	KASARANI	5	yes	INT007924	48	A	ERS3415415 (SAMEA5611226)
INT007954	KAS061HUM4	human	human	human	KAS061	2016-05-16	KASARANI	5	yes	INT007954	2165	B1	ERS3415419 (SAMEA5611230)
INT007962	KAS061HUM3	human	human	human	KAS061	2016-05-16	KASARANI	5	yes	INT007962	2522	B1	ERS3415420 (SAMEA5611231)
INT007968	KAS061HUM1	human	human	human	KAS061	2016-05-16	KASARANI	5	yes	INT007968	59	F	ERS3415421 (SAMEA5611232)
INT007974	KAS061AVN3	avian	w_avian	wildlife	KAS061	2016-05-16	KASARANI	5	yes	INT007974	3234	B1	ERS3415422 (SAMEA5611233)
INT007976	KAS061AVN1	avian	w_avian	wildlife	KAS061	2016-05-16	KASARANI	5	yes	INT007976	131	B2	ERS3415423 (SAMEA5611234)
INT007992	KAS061HUM2	human	human	human	KAS061	2016-05-16	KASARANI	5	yes	INT007992	1421	A	ERS3415424 (SAMEA5611235)
INT007994	KAS062HUM1	human	human	human	KAS062	2016-05-17	KASARANI	5	no	INT007994	10	A	ERS3415425 (SAMEA5611236)
INT008004	KAS062HUM3	human	human	human	KAS062	2016-05-17	KASARANI	5	no	INT008004	3478	A	ERS3415426 (SAMEA5611237)
INT008008	KAS062HUM2	human	human	human	KAS062	2016-05-17	KASARANI	5	no	INT008008	48	A	ERS3415427 (SAMEA5611238)
INT008267	KWG072HUM1	human	human	human	KWG072	2016-07-11	KAWANGWARE	6	no	INT008267	2073	B1	ERS3415430 (SAMEA5611241)
INT008356	GTN074GAL4	chickens	poultry	livestock	GTN074	2016-07-13	GATINA	6	yes	INT008356	10	A	ERS3415431 (SAMEA5611242)
INT008582	EMB087LAG2	rabbit	monogastric	livestock	EMB087	2016-08-24	EMBAKASI	4	yes	INT008582	9481	B1	ERS3415432 (SAMEA5611243)
INT008593	EMB087HUM2	human	human	human	EMB087	2016-08-24	EMBAKASI	4	yes	INT008593	5122	A	ERS3415434 (SAMEA5611245)
INT008624	EMB086HUM3	human	human	human	EMB086	2016-08-23	EMBAKASI	4	no	INT008624	216	A	ERS3415437 (SAMEA5611248)
INT008641	EMB086HUM5	human	human	human	EMB086	2016-08-23	EMBAKASI	4	no	INT008641	216	A	ERS3415439 (SAMEA5611250)
INT008756	KTS088AVN11	avian	w_avian	wildlife	KTS088	2016-09-05	KITISURU	1	yes	INT008756	2144	B1	ERS3415442 (SAMEA5611253)
INT008768	KTS088BOV4	bovine	ruminant	livestock	KTS088	2016-09-05	KITISURU	1	yes	INT008768	906	B1	ERS3415443 (SAMEA5611254)
INT008830	KTS089AVN1	avian	w_avian	wildlife	KTS089	2016-09-06	KITISURU	1	yes	INT008830	162	B1	ERS3415444 (SAMEA5611255)
INT008846	KTS089AVN8	avian	w_avian	wildlife	KTS089	2016-09-06	KITISURU	1	yes	INT008846	162	B1	ERS3415445 (SAMEA5611256)
INT008952	KTS090AVN4	avian	w_avian	wildlife	KTS090	2016-09-07	KITISURU	1	no	INT008952	155	B1	ERS3415447 (SAMEA5611258)
INT009971	SPV100HUM1	human	human	human	SPV100	2016-10-05	SPRING VALLEY	2	yes	INT009971	46	A	ERS3415451 (SAMEA5611262)
INT010007	SPV100AVN7	avian	w_avian	wildlife	SPV100	2016-10-05	SPRING VALLEY	2	yes	INT010007	48	A	ERS3415454 (SAMEA5611265)
INT010013	SPV100AVN2	avian	w_avian	wildlife	SPV100	2016-10-05	SPRING VALLEY	2	yes	INT010013	10	A	ERS3415455 (SAMEA5611266)
INT010025	SPV100AVN5	avian	w_avian	wildlife	SPV100	2016-10-05	SPRING VALLEY	2	yes	INT010025	2144	B1	ERS3415456 (SAMEA5611267)
INT010030	SPV100ROD2	rodent	w_mammal	wildlife	SPV100	2016-10-05	SPRING VALLEY	2	yes	INT010030	224	B1	ERS3415457 (SAMEA5611268)
INT010039	SPV100AVN8	avian	w_avian	wildlife	SPV100	2016-10-05	SPRING VALLEY	2	yes	INT010039	1638	A	ERS3415458 (SAMEA5611269)
INT010045	SPV100AVN6	avian	w_avian	wildlife	SPV100	2016-10-05	SPRING VALLEY	2	yes	INT010045	6190	B1	ERS3415459 (SAMEA5611270)
INT010049	SPV100ROD3	rodent	w_mammal	wildlife	SPV100	2016-10-05	SPRING VALLEY	2	yes	INT010049	2280	B1	ERS3415460 (SAMEA5611271)
INT010057	SPV100ANA4	ducks	poultry	livestock	SPV100	2016-10-05	SPRING VALLEY	2	yes	INT010057	48	A	ERS3415461 (SAMEA5611272)
INT010060	SPV100COL3	pigeons	poultry	livestock	SPV100	2016-10-05	SPRING VALLEY	2	yes	INT010060	1717	B1	ERS3415462 (SAMEA5611273)
INT010069	SPV100ANA6	ducks	poultry	livestock	SPV100	2016-10-05	SPRING VALLEY	2	yes	INT010069	10	A	ERS3415463 (SAMEA5611274)
INT010071	SPV100COL2	pigeons	poultry	livestock	SPV100	2016-10-05	SPRING VALLEY	2	yes	INT010071	9604	E	ERS3415464 (SAMEA5611275)
INT010077	SPV100LAG2	rabbit	monogastric	livestock	SPV100	2016-10-05	SPRING VALLEY	2	yes	INT010077	7324	B1	ERS3415465 (SAMEA5611276)
INT010086	SPV100ANA3	geese	poultry	livestock	SPV100	2016-10-05	SPRING VALLEY	2	yes	INT010086	93	A	ERS3415466 (SAMEA5611277)
INT010091	SPV100ANA5	ducks	poultry	livestock	SPV100	2016-10-05	SPRING VALLEY	2	yes	INT010091	48	A	ERS3415467 (SAMEA5611278)
INT010095	SPV100NUM1	guinea_fowl	poultry	livestock	SPV100	2016-10-05	SPRING VALLEY	2	yes	INT010095	4537	A	ERS3415468 (SAMEA5611279)
INT010104	SPV100COL5	pigeons	poultry	livestock	SPV100	2016-10-05	SPRING VALLEY	2	yes	INT010104	1141	Unknown	ERS3415469 (SAMEA5611280)
INT010108	SPV100COL1	pigeons	poultry	livestock	SPV100	2016-10-05	SPRING VALLEY	2	yes	INT010108	2165	B1	ERS3415470 (SAMEA5611281)
INT010116	SPV100GAL1	chickens	poultry	livestock	SPV100	2016-10-05	SPRING VALLEY	2	yes	INT010116	351	B1	ERS3415471 (SAMEA5611282)
INT010120	SPV100COL4	pigeons	poultry	livestock	SPV100	2016-10-05	SPRING VALLEY	2	yes	INT010120	1775	E	ERS3415472 (SAMEA5611283)
INT010125	SPV100ANA1	geese	poultry	livestock	SPV100	2016-10-05	SPRING VALLEY	2	yes	INT010125	3856	A	ERS3415473 (SAMEA5611284)
INT010134	SPV100ANA2	geese	poultry	livestock	SPV100	2016-10-05	SPRING VALLEY	2	yes	INT010134	398	A	ERS3415474 (SAMEA5611285)
INT010138	SPV100HUM2	human	human	human	SPV100	2016-10-05	SPRING VALLEY	2	yes	INT010138	2617	F	ERS3415475 (SAMEA5611286)
INT010144	SPV100AVN4	avian	w_avian	wildlife	SPV100	2016-10-05	SPRING VALLEY	2	yes	INT010144	1155	B2	ERS3415476 (SAMEA5611287)
INT010153	SPV100MEL1	turkeys	poultry	livestock	SPV100	2016-10-05	SPRING VALLEY	2	yes	INT010153	48	A	ERS3415477 (SAMEA5611288)
PL015022	MBO014HUM5	human	human	human	MBO014	2015-10-12	MBOTELA	5	yes	PL015022	48	A	ERS3415480 (SAMEA5611291)
PL015025	MBO013HUM1	human	human	human	MBO013	2015-10-13	MBOTELA	5	yes	PL015025	58	B1	ERS3415481 (SAMEA5611292)
PL015033	MBO013CAP4	goat	ruminant	livestock	MBO013	2015-10-13	MBOTELA	5	yes	PL015033	297	B1	ERS3415482 (SAMEA5611293)
PL015041	MBO013CAP1	goat	ruminant	livestock	MBO013	2015-10-13	MBOTELA	5	yes	PL015041	33	B1	ERS3415483 (SAMEA5611294)
PL015044	MBO013CAP2	goat	ruminant	livestock	MBO013	2015-10-13	MBOTELA	5	yes	PL015044	2175	B1	ERS3415484 (SAMEA5611295)
PL015049	MBO013CAP7	goat	ruminant	livestock	MBO013	2015-10-13	MBOTELA	5	yes	PL015049	4038	B1	ERS3415485 (SAMEA5611296)
PL015056	MBO013CAP6	goat	ruminant	livestock	MBO013	2015-10-13	MBOTELA	5	yes	PL015056	2517	B1	ERS3415486 (SAMEA5611297)
PL015063	MBO013AVN2	avian	w_avian	wildlife	MBO013	2015-10-13	MBOTELA	5	yes	PL015063	540	A	ERS3415487 (SAMEA5611298)
PL015069	MBO013AVN4	avian	w_avian	wildlife	MBO013	2015-10-13	MBOTELA	5	yes	PL015069	2175	B1	ERS3415488 (SAMEA5611299)
PL015075	MBO013AVN3	avian	w_avian	wildlife	MBO013	2015-10-13	MBOTELA	5	yes	PL015075	398	A	ERS3415489 (SAMEA5611300)
PL015094	MBO014HUM3	human	human	human	MBO014	2015-10-12	MBOTELA	5	yes	PL015094	295	B1	ERS3415492 (SAMEA5611303)
PL015105	MBO013ROD1	rodent	w_mammal	wildlife	MBO013	2015-10-13	MBOTELA	5	yes	PL015105	446	B1	ERS3415494 (SAMEA5611305)
PL015111	MBO014ROD1	rodent	w_mammal	wildlife	MBO014	2015-10-12	MBOTELA	5	yes	PL015111	2705	A	ERS3415495 (SAMEA5611306)
PL015118	MBO013AVN1	avian	w_avian	wildlife	MBO013	2015-10-13	MBOTELA	5	yes	PL015118	541	A	ERS3415496 (SAMEA5611307)
PL015122	MBO013AVN5	avian	w_avian	wildlife	MBO013	2015-10-13	MBOTELA	5	yes	PL015122	3576	B1	ERS3415497 (SAMEA5611308)
PL015129	MBO013ROD2	rodent	w_mammal	wildlife	MBO013	2015-10-13	MBOTELA	5	yes	PL015129	602	B1	ERS3415498 (SAMEA5611309)
PL015152	MBO015AVN7	avian	w_avian	wildlife	MBO015	2015-10-13	MBOTELA	5	no	PL015152	7473	A	ERS3415499 (SAMEA5611310)
PL015154	MBO015HUM3	human	human	human	MBO015	2015-10-13	MBOTELA	5	no	PL015154	34	A	ERS3415500 (SAMEA5611311)
PL015176	MBO013HUM2	human	human	human	MBO013	2015-10-13	MBOTELA	5	yes	PL015176	4995	A	ERS3415501 (SAMEA5611312)
PL015190	MBO014HUM4	human	human	human	MBO014	2015-10-12	MBOTELA	5	yes	PL015190	196	B1	ERS3415502 (SAMEA5611313)
PL015200	MBO014ROD2	rodent	w_mammal	wildlife	MBO014	2015-10-12	MBOTELA	5	yes	PL015200	9441	B1	ERS3415503 (SAMEA5611314)
PL015203	MBO014ROD5	rodent	w_mammal	wildlife	MBO014	2015-10-12	MBOTELA	5	yes	PL015203	9563	A	ERS3415504 (SAMEA5611315)
PL015209	MBO014ROD4	rodent	w_mammal	wildlife	MBO014	2015-10-12	MBOTELA	5	yes	PL015209	9592	B1	ERS3415505 (SAMEA5611316)
PL015229	MBO014ROD9	rodent	w_mammal	wildlife	MBO014	2015-10-12	MBOTELA	5	yes	PL015229	9592	B1	ERS3415506 (SAMEA5611317)
PL015249	MBO015AVN3	avian	w_avian	wildlife	MBO015	2015-10-13	MBOTELA	5	no	PL015249	448	B1	ERS3415507 (SAMEA5611318)
PL015259	MBO015HUM2	human	human	human	MBO015	2015-10-13	MBOTELA	5	no	PL015259	5406	B1	ERS3415508 (SAMEA5611319)
PL015264	MBO014ROD3	rodent	w_mammal	wildlife	MBO014	2015-10-12	MBOTELA	5	yes	PL015264	9441	B1	ERS3415509 (SAMEA5611320)
PL015271	MBO015ROD1	rodent	w_mammal	wildlife	MBO015	2015-10-13	MBOTELA	5	no	PL015271	737	B1	ERS3415510 (SAMEA5611321)
PL015278	MBO013ROD3	rodent	w_mammal	wildlife	MBO013	2015-10-13	MBOTELA	5	yes	PL015278	9441	B1	ERS3415511 (SAMEA5611322)
PL015286	MBO014ROD8	rodent	w_mammal	wildlife	MBO014	2015-10-12	MBOTELA	5	yes	PL015286	9441	B1	ERS3415512 (SAMEA5611323)
PLQ000249	MUT084AVN2	avian	w_avian	wildlife	MUT084	2016-08-17	MUTHANGARI	2	yes	PLQ000249	357	B2	ERS3415513 (SAMEA5611324)
PLQ000279	MUT084AVN3	avian	w_avian	wildlife	MUT084	2016-08-17	MUTHANGARI	2	yes	PLQ000279	9608	E	ERS3415514 (SAMEA5611325)
PLQ000287	MUT084CAP1	goat	ruminant	livestock	MUT084	2016-08-17	MUTHANGARI	2	yes	PLQ000287	677	B1	ERS3415515 (SAMEA5611326)
PLQ000455	GWK078HUM1	human	human	human	GWK078	2016-07-25	GATWIKIRA	7	yes	PLQ000455	1638	A	ERS3415519 (SAMEA5611330)
PLQ000461	GWK078GAL1	chickens	poultry	livestock	GWK078	2016-07-25	GATWIKIRA	7	yes	PLQ000461	9607	A	ERS3415520 (SAMEA5611331)
PLQ000468	GWK078GAL2	chickens	poultry	livestock	GWK078	2016-07-25	GATWIKIRA	7	yes	PLQ000468	93	A	ERS3415521 (SAMEA5611332)
PLQ000474	GWK078GAL3	chickens	poultry	livestock	GWK078	2016-07-25	GATWIKIRA	7	yes	PLQ000474	9528	A	ERS3415522 (SAMEA5611333)
PLQ000478	GWK078GAL4	chickens	poultry	livestock	GWK078	2016-07-25	GATWIKIRA	7	yes	PLQ000478	206	A	ERS3415523 (SAMEA5611334)
PLQ000484	GWK078GAL5	chickens	poultry	livestock	GWK078	2016-07-25	GATWIKIRA	7	yes	PLQ000484	9606	A	ERS3415524 (SAMEA5611335)
PLQ000489	GWK076ROD1	rodent	w_mammal	wildlife	GWK076	2016-07-19	GATWIKIRA	7	yes	PLQ000489	4532	B1	ERS3415525 (SAMEA5611336)
PLQ000515	NGN079HUM2	human	human	human	NGN079	2016-08-08	NGUNDU	5	yes	PLQ000515	10	A	ERS3415528 (SAMEA5611339)
PLQ000521	NGN079HUM1	human	human	human	NGN079	2016-08-08	NGUNDU	5	yes	PLQ000521	1056	B1	ERS3415529 (SAMEA5611340)
PLQ000525	NGN079HUM3	human	human	human	NGN079	2016-08-08	NGUNDU	5	yes	PLQ000525	3033	B2	ERS3415530 (SAMEA5611341)
PLQ000534	NGN079AVN5	avian	w_avian	wildlife	NGN079	2016-08-08	NGUNDU	5	yes	PLQ000534	48	A	ERS3415531 (SAMEA5611342)
PLQ000536	NGN079OVN1	sheep	ruminant	livestock	NGN079	2016-08-08	NGUNDU	5	yes	PLQ000536	40	B1	ERS3415532 (SAMEA5611343)
PLQ000544	NGN079BOV3	bovine	ruminant	livestock	NGN079	2016-08-08	NGUNDU	5	yes	PLQ000544	1737	B1	ERS3415533 (SAMEA5611344)
PLQ000550	NGN079GAL1	chickens	poultry	livestock	NGN079	2016-08-08	NGUNDU	5	yes	PLQ000550	1717	B1	ERS3415534 (SAMEA5611345)
PLQ000554	NGN079OVN4	sheep	ruminant	livestock	NGN079	2016-08-08	NGUNDU	5	yes	PLQ000554	156	B1	ERS3415535 (SAMEA5611346)
PLQ000563	NGN079OVN3	sheep	ruminant	livestock	NGN079	2016-08-08	NGUNDU	5	yes	PLQ000563	4088	B1	ERS3415536 (SAMEA5611347)
PLQ000566	NGN079BOV5	bovine	ruminant	livestock	NGN079	2016-08-08	NGUNDU	5	yes	PLQ000566	9613	cladeI	ERS3415537 (SAMEA5611348)
PLQ000575	NGN079BOV2	bovine	ruminant	livestock	NGN079	2016-08-08	NGUNDU	5	yes	PLQ000575	1125	B1	ERS3415538 (SAMEA5611349)
PLQ000580	NGN079GAL3	chickens	poultry	livestock	NGN079	2016-08-08	NGUNDU	5	yes	PLQ000580	9612	A	ERS3415539 (SAMEA5611350)
PLQ000587	NGN079GAL2	chickens	poultry	livestock	NGN079	2016-08-08	NGUNDU	5	yes	PLQ000587	4088	B1	ERS3415540 (SAMEA5611351)
PLQ000593	NGN079OVN2	sheep	ruminant	livestock	NGN079	2016-08-08	NGUNDU	5	yes	PLQ000593	4088	B1	ERS3415541 (SAMEA5611352)
PLQ000600	NGN079BOV1	bovine	ruminant	livestock	NGN079	2016-08-08	NGUNDU	5	yes	PLQ000600	1248	B1	ERS3415542 (SAMEA5611353)
PLQ000602	NGN079BOV4	bovine	ruminant	livestock	NGN079	2016-08-08	NGUNDU	5	yes	PLQ000602	8564	E	ERS3415543 (SAMEA5611354)
PLQ000629	NGN079AVN2	avian	w_avian	wildlife	NGN079	2016-08-08	NGUNDU	5	yes	PLQ000629	6186	B1	ERS3415546 (SAMEA5611357)
PLQ000643	NGN080HUM5	human	human	human	NGN080	2016-08-09	NGUNDU	5	yes	PLQ000643	1136	B1	ERS3415548 (SAMEA5611359)
PLQ000645	NGN080GAL2	chickens	poultry	livestock	NGN080	2016-08-09	NGUNDU	5	yes	PLQ000645	155	B1	ERS3415549 (SAMEA5611360)
PLQ000652	NGN080OVN2	sheep	ruminant	livestock	NGN080	2016-08-09	NGUNDU	5	yes	PLQ000652	10	A	ERS3415550 (SAMEA5611361)
PLQ000657	NGN080GAL1	chickens	poultry	livestock	NGN080	2016-08-09	NGUNDU	5	yes	PLQ000657	6833	A	ERS3415551 (SAMEA5611362)
PLQ000667	NGN080ANA2	ducks	poultry	livestock	NGN080	2016-08-09	NGUNDU	5	yes	PLQ000667	2614	B1	ERS3415552 (SAMEA5611363)
PLQ000670	NGN080CAP2	goat	ruminant	livestock	NGN080	2016-08-09	NGUNDU	5	yes	PLQ000670	13	B1	ERS3415553 (SAMEA5611364)
PLQ000675	NGN080CAP1	goat	ruminant	livestock	NGN080	2016-08-09	NGUNDU	5	yes	PLQ000675	23	C	ERS3415554 (SAMEA5611365)
PLQ000681	NGN080CAP3	goat	ruminant	livestock	NGN080	2016-08-09	NGUNDU	5	yes	PLQ000681	8650	Unknown	ERS3415555 (SAMEA5611366)
PLQ000690	NGN080ROD2	rodent	w_mammal	wildlife	NGN080	2016-08-09	NGUNDU	5	yes	PLQ000690	648	F	ERS3415556 (SAMEA5611367)
PLQ000693	NGN080ROD1	rodent	w_mammal	wildlife	NGN080	2016-08-09	NGUNDU	5	yes	PLQ000693	1304	B1	ERS3415557 (SAMEA5611368)
PLQ000698	NGN080AVN12	avian	w_avian	wildlife	NGN080	2016-08-09	NGUNDU	5	yes	PLQ000698	7116	B1	ERS3415558 (SAMEA5611369)
PLQ000702	NGN080AVN9	avian	w_avian	wildlife	NGN080	2016-08-09	NGUNDU	5	yes	PLQ000702	641	B1	ERS3415559 (SAMEA5611370)
PLQ000710	NGN080AVN13	avian	w_avian	wildlife	NGN080	2016-08-09	NGUNDU	5	yes	PLQ000710	9555	A	ERS3415560 (SAMEA5611371)
PLQ000715	NGN080AVN10	avian	w_avian	wildlife	NGN080	2016-08-09	NGUNDU	5	yes	PLQ000715	2005	B1	ERS3415561 (SAMEA5611372)
PLQ000733	NGNBATBT_POP2	bat_pop	w_bat	wildlife	NGNBAT	NA	NA	NA	NA	PLQ000733	164	B1	ERS3415563 (SAMEA5611374)
PLQ000735	NGN080ROD3	rodent	w_mammal	wildlife	NGN080	2016-08-09	NGUNDU	5	yes	PLQ000735	9536	A	ERS3415564 (SAMEA5611375)
PLQ000742	NGN079ROD1	rodent	w_mammal	wildlife	NGN079	2016-08-08	NGUNDU	5	yes	PLQ000742	10	A	ERS3415565 (SAMEA5611376)
PLQ000841	MUT082GAL2	chickens	poultry	livestock	MUT082	2016-08-15	MUTHANGARI	2	yes	PLQ000841	9610	B2	ERS3415566 (SAMEA5611377)
PLQ000847	MUT082CAP1	goat	ruminant	livestock	MUT082	2016-08-15	MUTHANGARI	2	yes	PLQ000847	297	B1	ERS3415567 (SAMEA5611378)
PLQ000861	MUT082GAL1	chickens	poultry	livestock	MUT082	2016-08-15	MUTHANGARI	2	yes	PLQ000861	337	B1	ERS3415568 (SAMEA5611379)
PLQ000865	MUT082GAL3	chickens	poultry	livestock	MUT082	2016-08-15	MUTHANGARI	2	yes	PLQ000865	398	A	ERS3415569 (SAMEA5611380)
PLQ000871	MUT082GAL4	chickens	poultry	livestock	MUT082	2016-08-15	MUTHANGARI	2	yes	PLQ000871	746	A	ERS3415570 (SAMEA5611381)
PLQ000881	MUT082GAL5	chickens	poultry	livestock	MUT082	2016-08-15	MUTHANGARI	2	yes	PLQ000881	746	A	ERS3415571 (SAMEA5611382)
PLQ000886	MUT082BOV2	bovine	ruminant	livestock	MUT082	2016-08-15	MUTHANGARI	2	yes	PLQ000886	2739	A	ERS3415572 (SAMEA5611383)
PLQ000890	MUT084ROD1	rodent	w_mammal	wildlife	MUT084	2016-08-17	MUTHANGARI	2	yes	PLQ000890	10	Unknown	ERS3415573 (SAMEA5611384)
PLQ000899	MUT082AVN3	avian	w_avian	wildlife	MUT082	2016-08-15	MUTHANGARI	2	yes	PLQ000899	110	B2	ERS3415574 (SAMEA5611385)
PLQ000925	MUT082AVN1	avian	w_avian	wildlife	MUT082	2016-08-15	MUTHANGARI	2	yes	PLQ000925	677	B1	ERS3415575 (SAMEA5611386)
PLQ000934	MUT083AVN11	avian	w_avian	wildlife	MUT083	2016-08-16	MUTHANGARI	2	no	PLQ000934	7798	B2	ERS3415576 (SAMEA5611387)
PLQ000941	MUT084ROD2	rodent	w_mammal	wildlife	MUT084	2016-08-17	MUTHANGARI	2	yes	PLQ000941	48	A	ERS3415577 (SAMEA5611388)
PLQ000943	MUT084BAT3	bat	w_bat	wildlife	MUT084	2016-08-17	MUTHANGARI	2	yes	PLQ000943	9619	B2	ERS3415578 (SAMEA5611389)
PLQ000951	MUT084BAT2	bat	w_bat	wildlife	MUT084	2016-08-17	MUTHANGARI	2	yes	PLQ000951	409	A	ERS3415579 (SAMEA5611390)
PLQ000960	MUT083AVN10	avian	w_avian	wildlife	MUT083	2016-08-16	MUTHANGARI	2	no	PLQ000960	1081	B1	ERS3415580 (SAMEA5611391)
PLQ000963	MUT084BAT1	bat	w_bat	wildlife	MUT084	2016-08-17	MUTHANGARI	2	yes	PLQ000963	58	B1	ERS3415581 (SAMEA5611392)
PLQ000969	MUT083AVN4	avian	w_avian	wildlife	MUT083	2016-08-16	MUTHANGARI	2	no	PLQ000969	9609	E	ERS3415582 (SAMEA5611393)
PLQ000973	MUT084BAT4	bat	w_bat	wildlife	MUT084	2016-08-17	MUTHANGARI	2	yes	PLQ000973	58	B1	ERS3415583 (SAMEA5611394)
PLQ000985	MUT083AVN7	avian	w_avian	wildlife	MUT083	2016-08-16	MUTHANGARI	2	no	PLQ000985	372	B2	ERS3415584 (SAMEA5611395)
PLQ001005	MUT084CAP2	goat	ruminant	livestock	MUT084	2016-08-17	MUTHANGARI	2	yes	PLQ001005	5419	B1	ERS3415585 (SAMEA5611396)
PLQ2168	KTS088AVN14	avian	w_avian	wildlife	KTS088	2016-09-05	KITISURU	1	yes	PLQ2168	3576	B1	ERS3415590 (SAMEA5611401)
PLQ2176	KTS088AVN8	avian	w_avian	wildlife	KTS088	2016-09-05	KITISURU	1	yes	PLQ2176	86	B1	ERS3415591 (SAMEA5611402)
PLQ2183	KTS089BAT1	bat	w_bat	wildlife	KTS089	2016-09-06	KITISURU	1	yes	PLQ2183	538	B2	ERS3415592 (SAMEA5611403)
PLQ2189	KTS088HUM8	human	human	human	KTS088	2016-09-05	KITISURU	1	yes	PLQ2189	538	B2	ERS3415593 (SAMEA5611404)
PLQ2193	KTS088HUM5	human	human	human	KTS088	2016-09-05	KITISURU	1	yes	PLQ2193	155	B1	ERS3415594 (SAMEA5611405)
PLQ2198	KTS088HUM4	human	human	human	KTS088	2016-09-05	KITISURU	1	yes	PLQ2198	1136	B1	ERS3415595 (SAMEA5611406)
PLQ2204	KTS088HUM10	human	human	human	KTS088	2016-09-05	KITISURU	1	yes	PLQ2204	11092	A	ERS3415596 (SAMEA5611407)
PLQ2212	KTS088HUM6	human	human	human	KTS088	2016-09-05	KITISURU	1	yes	PLQ2212	541	A	ERS3415597 (SAMEA5611408)
PLQ2222	KTS088HUM1	human	human	human	KTS088	2016-09-05	KITISURU	1	yes	PLQ2222	10	A	ERS3415598 (SAMEA5611409)
PLQ2229	KTS088BOV2	bovine	ruminant	livestock	KTS088	2016-09-05	KITISURU	1	yes	PLQ2229	10	A	ERS3415599 (SAMEA5611410)
PLQ2237	KTS088GAL3	chickens	poultry	livestock	KTS088	2016-09-05	KITISURU	1	yes	PLQ2237	9618	B1	ERS3415600 (SAMEA5611411)
PLQ2243	KTS088BOV3	bovine	ruminant	livestock	KTS088	2016-09-05	KITISURU	1	yes	PLQ2243	189	A	ERS3415601 (SAMEA5611412)
PLQ2249	KTS088ANA3	geese	poultry	livestock	KTS088	2016-09-05	KITISURU	1	yes	PLQ2249	9617	B1	ERS3415602 (SAMEA5611413)
PLQ2252	KTS088GAL4	chickens	poultry	livestock	KTS088	2016-09-05	KITISURU	1	yes	PLQ2252	10	A	ERS3415603 (SAMEA5611414)
PLQ2265	KTS088ANA5	ducks	poultry	livestock	KTS088	2016-09-05	KITISURU	1	yes	PLQ2265	2614	B1	ERS3415604 (SAMEA5611415)
PLQ2270	KTS088GAL1	chickens	poultry	livestock	KTS088	2016-09-05	KITISURU	1	yes	PLQ2270	746	A	ERS3415605 (SAMEA5611416)
PLQ2279	KTS088GAL2	chickens	poultry	livestock	KTS088	2016-09-05	KITISURU	1	yes	PLQ2279	9616	E or cladeI	ERS3415606 (SAMEA5611417)
PLQ2281	KTS088BOV1	bovine	ruminant	livestock	KTS088	2016-09-05	KITISURU	1	yes	PLQ2281	10	A	ERS3415607 (SAMEA5611418)
PLQ2287	KTS088HUM3	human	human	human	KTS088	2016-09-05	KITISURU	1	yes	PLQ2287	69	D	ERS3415608 (SAMEA5611419)
PLQ2296	KTS088ANA2	geese	poultry	livestock	KTS088	2016-09-05	KITISURU	1	yes	PLQ2296	538	B2	ERS3415609 (SAMEA5611420)
PLQ2302	KTS088AVN1	avian	w_avian	wildlife	KTS088	2016-09-05	KITISURU	1	yes	PLQ2302	1121	A	ERS3415610 (SAMEA5611421)
PLQ2308	KTS088ANA4	ducks	poultry	livestock	KTS088	2016-09-05	KITISURU	1	yes	PLQ2308	9615	B1	ERS3415611 (SAMEA5611422)
PLQ2329	KTS088AVN10	avian	w_avian	wildlife	KTS088	2016-09-05	KITISURU	1	yes	PLQ2329	4080	E	ERS3415613 (SAMEA5611424)
PLQ2335	KTS089HUM6	human	human	human	KTS089	2016-09-06	KITISURU	1	yes	PLQ2335	5919	A	ERS3415614 (SAMEA5611425)
PLQ2349	KTS089HUM13	human	human	human	KTS089	2016-09-06	KITISURU	1	yes	PLQ2349	1136	B1	ERS3415616 (SAMEA5611427)
PLQ2385	KTS089HUM11	human	human	human	KTS089	2016-09-06	KITISURU	1	yes	PLQ2385	3877	A	ERS3415618 (SAMEA5611429)
PLQ2415	KTS089HUM7	human	human	human	KTS089	2016-09-06	KITISURU	1	yes	PLQ2415	10	A	ERS3415619 (SAMEA5611430)
PLQ2423	KTS089HUM12	human	human	human	KTS089	2016-09-06	KITISURU	1	yes	PLQ2423	10	A	ERS3415620 (SAMEA5611431)
PLQ2432	KTS089HUM5	human	human	human	KTS089	2016-09-06	KITISURU	1	yes	PLQ2432	517	B1	ERS3415621 (SAMEA5611432)
PLQ2439	KTS089HUM4	human	human	human	KTS089	2016-09-06	KITISURU	1	yes	PLQ2439	224	B1	ERS3415622 (SAMEA5611433)
PLQ2445	KTS089GAL5	chickens	poultry	livestock	KTS089	2016-09-06	KITISURU	1	yes	PLQ2445	6889	A	ERS3415623 (SAMEA5611434)
PLQ2453	KTS089GAL4	chickens	poultry	livestock	KTS089	2016-09-06	KITISURU	1	yes	PLQ2453	162	B1	ERS3415624 (SAMEA5611435)
PLQ2455	KTS089GAL1	chickens	poultry	livestock	KTS089	2016-09-06	KITISURU	1	yes	PLQ2455	681	B2	ERS3415625 (SAMEA5611436)
PLQ2462	KTS089GAL2	chickens	poultry	livestock	KTS089	2016-09-06	KITISURU	1	yes	PLQ2462	162	B1	ERS3415626 (SAMEA5611437)
PLQ2468	KTS089GAL3	chickens	poultry	livestock	KTS089	2016-09-06	KITISURU	1	yes	PLQ2468	162	B1	ERS3415627 (SAMEA5611438)
PLQ2474	KTS089HUM10	human	human	human	KTS089	2016-09-06	KITISURU	1	yes	PLQ2474	1163	G	ERS3415628 (SAMEA5611439)
PLQ2481	KTS089HUM8	human	human	human	KTS089	2016-09-06	KITISURU	1	yes	PLQ2481	210	B1	ERS3415629 (SAMEA5611440)
PLQ2489	KTS089HUM1	human	human	human	KTS089	2016-09-06	KITISURU	1	yes	PLQ2489	156	B1	ERS3415630 (SAMEA5611441)
PLQ2493	KTS089HUM2	human	human	human	KTS089	2016-09-06	KITISURU	1	yes	PLQ2493	998	B2	ERS3415631 (SAMEA5611442)
TMP014924	VIW002GAL2	chickens	poultry	livestock	VIW002	2015-09-01	VIWANDANI	7	yes	TMP014924	746	A	ERS3415632 (SAMEA5611443)
TMP014928	VIW002CAP4	goat	ruminant	livestock	VIW002	2015-09-01	VIWANDANI	7	yes	TMP014928	297	B1	ERS3415633 (SAMEA5611444)
TMP014935	VIW002SUI6	pig	monogastric	livestock	VIW002	2015-09-01	VIWANDANI	7	yes	TMP014935	2074	E	ERS3415635 (SAMEA5611446)
TMP014972	VIW002LAG2	rabbit	monogastric	livestock	VIW002	2015-09-01	VIWANDANI	7	yes	TMP014972	1304	B1	ERS3415638 (SAMEA5611449)
TMP014973	VIW002SUI4	pig	monogastric	livestock	VIW002	2015-09-01	VIWANDANI	7	yes	TMP014973	3877	A	ERS3415639 (SAMEA5611450)
TMP015013	VIWxxxROD1	rodent	w_mammal	wildlife	VIWxxx	NA	NA	NA	NA	TMP015013	9441	B1	ERS3415641 (SAMEA5611452)
TMP015072	VIWxxxROD5	rodent	w_mammal	wildlife	VIWxxx	NA	NA	NA	NA	TMP015072	9441	B1	ERS3415642 (SAMEA5611453)
TMP015093	MSA004LAG1	rabbit	monogastric	livestock	MSA004	2015-09-14	MOWLEM = SAIKA	6	yes	TMP015093	2612	E	ERS3415643 (SAMEA5611454)
TMP015094	MSA004GAL3	chickens	poultry	livestock	MSA004	2015-09-14	MOWLEM = SAIKA	6	yes	TMP015094	501	D	ERS3415644 (SAMEA5611455)
TMP015108	MSA004LAG3	rabbit	monogastric	livestock	MSA004	2015-09-14	MOWLEM = SAIKA	6	yes	TMP015108	23	C	ERS3415647 (SAMEA5611458)
TMP015114	MSA004BOV3	bovine	ruminant	livestock	MSA004	2015-09-14	MOWLEM = SAIKA	6	yes	TMP015114	58	B1	ERS3415648 (SAMEA5611459)
TMP015147	MSA004AVN3	avian	w_avian	wildlife	MSA004	2015-09-14	MOWLEM = SAIKA	6	yes	TMP015147	10	A	ERS3415650 (SAMEA5611461)
TMP015158	MSA004BOV4	bovine	ruminant	livestock	MSA004	2015-09-14	MOWLEM = SAIKA	6	yes	TMP015158	10	A	ERS3415651 (SAMEA5611462)
TMP015164	MSA004GAL1	chickens	poultry	livestock	MSA004	2015-09-14	MOWLEM = SAIKA	6	yes	TMP015164	9614	A	ERS3415653 (SAMEA5611464)
TMP015184	MSA004LAG4	rabbit	monogastric	livestock	MSA004	2015-09-14	MOWLEM = SAIKA	6	yes	TMP015184	2387	B1	ERS3415654 (SAMEA5611465)
TMP015190	VIWxxxROD3	rodent	w_mammal	wildlife	VIWxxx	NA	NA	NA	NA	TMP015190	1724	B1	ERS3415655 (SAMEA5611466)
TMP015227	VIW001CAP2	goat	ruminant	livestock	VIW001	2015-08-31	VIWANDANI	7	yes	TMP015227	675	B1	ERS3415658 (SAMEA5611469)
TMP015252	VIW001GAL6	chickens	poultry	livestock	VIW001	2015-08-31	VIWANDANI	7	yes	TMP015252	9624	C	ERS3415660 (SAMEA5611471)
TMP015311	VIW001GAL7	chickens	poultry	livestock	VIW001	2015-08-31	VIWANDANI	7	yes	TMP015311	6396	A	ERS3415663 (SAMEA5611474)
TMP015312	VIW001GAL5	chickens	poultry	livestock	VIW001	2015-08-31	VIWANDANI	7	yes	TMP015312	1844	B1	ERS3415664 (SAMEA5611475)
TMP015320	VIW001GAL8	chickens	poultry	livestock	VIW001	2015-08-31	VIWANDANI	7	yes	TMP015320	746	A	ERS3415665 (SAMEA5611476)
TMP015343	VIW001HUM5	human	human	human	VIW001	2015-08-31	VIWANDANI	7	yes	TMP015343	4038	B1	ERS3415666 (SAMEA5611477)
TMP015475	MSA004GAL2	chickens	poultry	livestock	MSA004	2015-09-14	MOWLEM = SAIKA	6	yes	TMP015475	2073	B1	ERS3415668 (SAMEA5611479)
TMP015485	VIW002LAG1	rabbit	monogastric	livestock	VIW002	2015-09-01	VIWANDANI	7	yes	TMP015485	297	B1	ERS3415669 (SAMEA5611480)
TMP015505	VIW002SUI2	pig	monogastric	livestock	VIW002	2015-09-01	VIWANDANI	7	yes	TMP015505	9531	B1	ERS3415670 (SAMEA5611481)
TMP015509	VIW002SUI5	pig	monogastric	livestock	VIW002	2015-09-01	VIWANDANI	7	yes	TMP015509	9532	B1	ERS3415671 (SAMEA5611482)
TMP015511	VIW002SUI1	pig	monogastric	livestock	VIW002	2015-09-01	VIWANDANI	7	yes	TMP015511	1737	B1	ERS3415672 (SAMEA5611483)
TMP015532	VIW002CAP2	goat	ruminant	livestock	VIW002	2015-09-01	VIWANDANI	7	yes	TMP015532	8650	B1	ERS3415673 (SAMEA5611484)
TMP015544	VIW002SUI3	pig	monogastric	livestock	VIW002	2015-09-01	VIWANDANI	7	yes	TMP015544	201	B1	ERS3415674 (SAMEA5611485)
TMP015566	VIW002CAP1	goat	ruminant	livestock	VIW002	2015-09-01	VIWANDANI	7	yes	TMP015566	9623	E	ERS3415675 (SAMEA5611486)
TMP015575	VIW002GAL1	chickens	poultry	livestock	VIW002	2015-09-01	VIWANDANI	7	yes	TMP015575	155	B1	ERS3415676 (SAMEA5611487)
TMP015713	VIW001GAL4	chickens	poultry	livestock	VIW001	2015-08-31	VIWANDANI	7	yes	TMP015713	101	B1	ERS3415677 (SAMEA5611488)
TMP015778	VIW001HUM3	human	human	human	VIW001	2015-08-31	VIWANDANI	7	yes	TMP015778	1178	A	ERS3415678 (SAMEA5611489)
TMP015782	VIW001GAL1	chickens	poultry	livestock	VIW001	2015-08-31	VIWANDANI	7	yes	TMP015782	155	B1	ERS3415679 (SAMEA5611490)
TMP015788	VIW001HUM2	human	human	human	VIW001	2015-08-31	VIWANDANI	7	yes	TMP015788	200	B1	ERS3415680 (SAMEA5611491)
TMP015796	VIW001HUM1	human	human	human	VIW001	2015-08-31	VIWANDANI	7	yes	TMP015796	10	A	ERS3415681 (SAMEA5611492)
TMP015801	VIW001HUM6	human	human	human	VIW001	2015-08-31	VIWANDANI	7	yes	TMP015801	59	F	ERS3415682 (SAMEA5611493)
TMP015804	VIW001GAL2	chickens	poultry	livestock	VIW001	2015-08-31	VIWANDANI	7	yes	TMP015804	522	A	ERS3415683 (SAMEA5611494)
TMP015837	VIW002CAP3	goat	ruminant	livestock	VIW002	2015-09-01	VIWANDANI	7	yes	TMP015837	1163	G	ERS3415684 (SAMEA5611495)
TMP015846	VIW002GAL3	chickens	poultry	livestock	VIW002	2015-09-01	VIWANDANI	7	yes	TMP015846	9622	A	ERS3415685 (SAMEA5611496)
TMP015856	VIW001CAP3	goat	ruminant	livestock	VIW001	2015-08-31	VIWANDANI	7	yes	TMP015856	48	A	ERS3415686 (SAMEA5611497)
TMP015994	VIW002BOV1	bovine	ruminant	livestock	VIW002	2015-09-01	VIWANDANI	7	yes	TMP015994	295	B1	ERS3415687 (SAMEA5611498)
TMP016015	VIW002HUM2	human	human	human	VIW002	2015-09-01	VIWANDANI	7	yes	TMP016015	517	B1	ERS3415688 (SAMEA5611499)
TMP016016	MSA004BOV1	bovine	ruminant	livestock	MSA004	2015-09-14	MOWLEM = SAIKA	6	yes	TMP016016	155	B1	ERS3415689 (SAMEA5611500)
TMP016019	VIW002GAL4	chickens	poultry	livestock	VIW002	2015-09-01	VIWANDANI	7	yes	TMP016019	2280	B1	ERS3415690 (SAMEA5611501)
TMP016026	MSA005HUM1	human	human	human	MSA005	2015-09-16	MOWLEM = SAIKA	6	no	TMP016026	746	B1	ERS3415691 (SAMEA5611502)
TMP016034	MSA005ROD1	rodent	w_mammal	wildlife	MSA005	2015-09-16	MOWLEM = SAIKA	6	no	TMP016034	10	A	ERS3415692 (SAMEA5611503)
TMP016042	KAN007PRM1	primate	w_mammal	wildlife	KAN007	2015-09-21	KAREN	1	yes	TMP016042	187	B1	ERS3415693 (SAMEA5611504)
TMP016046	HAR011LAG7	rabbit	monogastric	livestock	HAR011	2015-10-05	HARAMBEE	3	yes	TMP016046	4568	F	ERS3415694 (SAMEA5611505)
TMP016092	VIW002CAP6	goat	ruminant	livestock	VIW002	2015-09-01	VIWANDANI	7	yes	TMP016092	345	B1	ERS3415695 (SAMEA5611506)
TMP016110	VIW003HUM1	human	human	human	VIW003	2015-09-08	VIWANDANI	7	no	TMP016110	156	B1	ERS3415696 (SAMEA5611507)
TMP016116	VIWxxxROD4	rodent	w_mammal	wildlife	VIWxxx	NA	NA	NA	NA	TMP016116	155	B1	ERS3415697 (SAMEA5611508)
TMP016121	VIW002BAT1	bat	w_bat	wildlife	VIW002	2015-09-01	VIWANDANI	7	yes	TMP016121	1444	B2	ERS3415698 (SAMEA5611509)
TMP016129	VIW002AVN3	avian	w_avian	wildlife	VIW002	2015-09-01	VIWANDANI	7	yes	TMP016129	216	A	ERS3415699 (SAMEA5611510)
TMP016137	VIW002AVN4	avian	w_avian	wildlife	VIW002	2015-09-01	VIWANDANI	7	yes	TMP016137	48	A	ERS3415700 (SAMEA5611511)
TMP016144	VIW002HUM1	human	human	human	VIW002	2015-09-01	VIWANDANI	7	yes	TMP016144	3910	cladeI	ERS3415702 (SAMEA5611513)
TMP016150	VIW002AVN2	avian	w_avian	wildlife	VIW002	2015-09-01	VIWANDANI	7	yes	TMP016150	2521	B1	ERS3415703 (SAMEA5611514)
TMP016156	VIW002AVN7	avian	w_avian	wildlife	VIW002	2015-09-01	VIWANDANI	7	yes	TMP016156	641	B1	ERS3415704 (SAMEA5611515)
TMP016169	VIW001ROD1	rodent	w_mammal	wildlife	VIW001	2015-08-31	VIWANDANI	7	yes	TMP016169	155	B1	ERS3415705 (SAMEA5611516)
TMP016178	MSA006GAL5	chickens	poultry	livestock	MSA006	2015-09-15	MOWLEM = SAIKA	6	yes	TMP016178	2178	B1	ERS3415706 (SAMEA5611517)
TMP016193	MSA006GAL4	chickens	poultry	livestock	MSA006	2015-09-15	MOWLEM = SAIKA	6	yes	TMP016193	9534	A	ERS3415707 (SAMEA5611518)
TMP016200	MSA006HUM1	human	human	human	MSA006	2015-09-15	MOWLEM = SAIKA	6	yes	TMP016200	2967	A	ERS3415708 (SAMEA5611519)
TMP016205	MSA004AVN2	avian	w_avian	wildlife	MSA004	2015-09-14	MOWLEM = SAIKA	6	yes	TMP016205	155	B1	ERS3415709 (SAMEA5611520)
TMP016212	MSA004BOV2	bovine	ruminant	livestock	MSA004	2015-09-14	MOWLEM = SAIKA	6	yes	TMP016212	366	B1	ERS3415710 (SAMEA5611521)
TMP016215	MSA004GAL6	chickens	poultry	livestock	MSA004	2015-09-14	MOWLEM = SAIKA	6	yes	TMP016215	211	B1	ERS3415711 (SAMEA5611522)
TMP016229	MSA006ROD1	rodent	w_mammal	wildlife	MSA006	2015-09-15	MOWLEM = SAIKA	6	yes	TMP016229	9441	B1	ERS3415712 (SAMEA5611523)
TMP016234	MSA006AVN1	avian	w_avian	wildlife	MSA006	2015-09-15	MOWLEM = SAIKA	6	yes	TMP016234	10	A	ERS3415713 (SAMEA5611524)
TMP016254	HAR011GAL3	chickens	poultry	livestock	HAR011	2015-10-05	HARAMBEE	3	yes	TMP016254	1196	B1	ERS3415714 (SAMEA5611525)
TMP016258	HAR011LAG10	rabbit	monogastric	livestock	HAR011	2015-10-05	HARAMBEE	3	yes	TMP016258	9627	E	ERS3415715 (SAMEA5611526)
TMP016267	HAR011LAG2	rabbit	monogastric	livestock	HAR011	2015-10-05	HARAMBEE	3	yes	TMP016267	7116	B1	ERS3415716 (SAMEA5611527)
TMP016275	HAR011GAL2	chickens	poultry	livestock	HAR011	2015-10-05	HARAMBEE	3	yes	TMP016275	1196	B1	ERS3415717 (SAMEA5611528)
TMP016312	KAN008AVN2	avian	w_avian	wildlife	KAN008	2015-09-22	KAREN	1	yes	TMP016312	206	A	ERS3415719 (SAMEA5611530)
TMP016318	KAN007HUM4	human	human	human	KAN007	2015-09-21	KAREN	1	yes	TMP016318	131	B2	ERS3415720 (SAMEA5611531)
TMP016322	KAN009HUM2	human	human	human	KAN009	2015-09-22	KAREN	1	no	TMP016322	10	A	ERS3415721 (SAMEA5611532)
TMP016335	HAR011LAG12	rabbit	monogastric	livestock	HAR011	2015-10-05	HARAMBEE	3	yes	TMP016335	4568	F	ERS3415722 (SAMEA5611533)
TMP016344	HAR011GAL1	chickens	poultry	livestock	HAR011	2015-10-05	HARAMBEE	3	yes	TMP016344	155	B1	ERS3415723 (SAMEA5611534)
TMP016346	HAR011HUM2	human	human	human	HAR011	2015-10-05	HARAMBEE	3	yes	TMP016346	1730	B1	ERS3415724 (SAMEA5611535)
TMP016357	HAR010HUM3	human	human	human	HAR010	2015-10-06	HARAMBEE	3	yes	TMP016357	155	B1	ERS3415725 (SAMEA5611536)
TMP016360	HAR010HUM2	human	human	human	HAR010	2015-10-06	HARAMBEE	3	yes	TMP016360	210	B1	ERS3415726 (SAMEA5611537)
TMP016369	MSA004SUI1	pig	monogastric	livestock	MSA004	2015-09-14	MOWLEM = SAIKA	6	yes	TMP016369	2852	B1	ERS3415727 (SAMEA5611538)
TMP016375	MSA004SUI3	pig	monogastric	livestock	MSA004	2015-09-14	MOWLEM = SAIKA	6	yes	TMP016375	156	B1	ERS3415728 (SAMEA5611539)
TMP016388	HAR010HUM1	human	human	human	HAR010	2015-10-06	HARAMBEE	3	yes	TMP016388	164	B1	ERS3415730 (SAMEA5611541)
TMP016392	KAN008HUM1	human	human	human	KAN008	2015-09-22	KAREN	1	yes	TMP016392	388	B1	ERS3415731 (SAMEA5611542)
TMP016398	KAN008GAL3	chickens	poultry	livestock	KAN008	2015-09-22	KAREN	1	yes	TMP016398	5273	cladeI	ERS3415732 (SAMEA5611543)
TMP016409	KAN007HUM2	human	human	human	KAN007	2015-09-21	KAREN	1	yes	TMP016409	9535	B2	ERS3415734 (SAMEA5611545)
TMP016422	KAN008GAL1	chickens	poultry	livestock	KAN008	2015-09-22	KAREN	1	yes	TMP016422	155	B1	ERS3415735 (SAMEA5611546)
TMP016428	KAN007BAT4	bat	w_bat	wildlife	KAN007	2015-09-21	KAREN	1	yes	TMP016428	9625	B2	ERS3415736 (SAMEA5611547)
TMP016436	KAN009HUM1	human	human	human	KAN009	2015-09-22	KAREN	1	no	TMP016436	906	B1	ERS3415737 (SAMEA5611548)
TMP016452	KAN009AVN9	avian	w_avian	wildlife	KAN009	2015-09-22	KAREN	1	no	TMP016452	582	B2	ERS3415738 (SAMEA5611549)
TMP016456	KAN007ROD1	rodent	w_mammal	wildlife	KAN007	2015-09-21	KAREN	1	yes	TMP016456	10	A	ERS3415739 (SAMEA5611550)
TMP016473	KAN007PRM2	primate	w_mammal	wildlife	KAN007	2015-09-21	KAREN	1	yes	TMP016473	187	B1	ERS3415740 (SAMEA5611551)
TMP016488	KAN007HUM1	human	human	human	KAN007	2015-09-21	KAREN	1	yes	TMP016488	1706	B1	ERS3415742 (SAMEA5611553)
TMP016496	KAN008HUM3	human	human	human	KAN008	2015-09-22	KAREN	1	yes	TMP016496	3168	A	ERS3415743 (SAMEA5611554)
TMP016501	KAN007HUM3	human	human	human	KAN007	2015-09-21	KAREN	1	yes	TMP016501	640	B2	ERS3415744 (SAMEA5611555)
TMP016515	MSA004GAL5	chickens	poultry	livestock	MSA004	2015-09-14	MOWLEM = SAIKA	6	yes	TMP016515	58	B1	ERS3415745 (SAMEA5611556)
TMP016519	MSA004SUI4	pig	monogastric	livestock	MSA004	2015-09-14	MOWLEM = SAIKA	6	yes	TMP016519	10	A	ERS3415746 (SAMEA5611557)
TMP016528	MSA004SUI2	pig	monogastric	livestock	MSA004	2015-09-14	MOWLEM = SAIKA	6	yes	TMP016528	224	B1	ERS3415747 (SAMEA5611558)
TMP016540	VIW002AVN5	avian	w_avian	wildlife	VIW002	2015-09-01	VIWANDANI	7	yes	TMP016540	549	D	ERS3415748 (SAMEA5611559)
TMP016545	VIW003BAT1	bat	w_bat	wildlife	VIW003	2015-09-08	VIWANDANI	7	no	TMP016545	48	A	ERS3415749 (SAMEA5611560)
TMP016569	MSA004HUM1	human	human	human	MSA004	2015-09-14	MOWLEM = SAIKA	6	yes	TMP016569	155	B1	ERS3415750 (SAMEA5611561)
TMP016572	MSA004GAL4	chickens	poultry	livestock	MSA004	2015-09-14	MOWLEM = SAIKA	6	yes	TMP016572	9536	A	ERS3415751 (SAMEA5611562)
TMP016618	VIW002BOV2	bovine	ruminant	livestock	VIW002	2015-09-01	VIWANDANI	7	yes	TMP016618	5997	A	ERS3415753 (SAMEA5611564)
TMP016623	VIW002CAP5	goat	ruminant	livestock	VIW002	2015-09-01	VIWANDANI	7	yes	TMP016623	218	A	ERS3415754 (SAMEA5611565)
TMP016651	VIWxxxROD2	rodent	w_mammal	wildlife	VIWxxx	NA	NA	NA	NA	TMP016651	1308	B1	ERS3415755 (SAMEA5611566)
TMP016655	VIW003AVN2	avian	w_avian	wildlife	VIW003	2015-09-08	VIWANDANI	7	no	TMP016655	297	B1	ERS3415756 (SAMEA5611567)
TMP016669	VIW003AVN1	avian	w_avian	wildlife	VIW003	2015-09-08	VIWANDANI	7	no	TMP016669	164	B1	ERS3415757 (SAMEA5611568)
TMP016687	VIW002BAT2	bat	w_bat	wildlife	VIW002	2015-09-01	VIWANDANI	7	yes	TMP016687	56	B1	ERS3415758 (SAMEA5611569)
TMP016697	VIW002AVN1	avian	w_avian	wildlife	VIW002	2015-09-01	VIWANDANI	7	yes	TMP016697	155	B1	ERS3415759 (SAMEA5611570)
TMP016749	HAR010AVN3	avian	w_avian	wildlife	HAR010	2015-10-06	HARAMBEE	3	yes	TMP016749	121	B2	ERS3415760 (SAMEA5611571)
TMP016779	HAR010GAL1	chickens	poultry	livestock	HAR010	2015-10-06	HARAMBEE	3	yes	TMP016779	5766	A	ERS3415761 (SAMEA5611572)
TMP016805	HAR010AVN5	avian	w_avian	wildlife	HAR010	2015-10-06	HARAMBEE	3	yes	TMP016805	1308	B1	ERS3415762 (SAMEA5611573)
TMP016818	HAR012ROD1	rodent	w_mammal	wildlife	HAR012	2015-10-07	HARAMBEE	3	no	TMP016818	174	G	ERS3415763 (SAMEA5611574)
TMP016826	HAR010GAL4	chickens	poultry	livestock	HAR010	2015-10-06	HARAMBEE	3	yes	TMP016826	218	A	ERS3415764 (SAMEA5611575)
TMP016831	HAR011GAL4	chickens	poultry	livestock	HAR011	2015-10-05	HARAMBEE	3	yes	TMP016831	117	G	ERS3415765 (SAMEA5611576)
TMP016836	HAR010AVN7	avian	w_avian	wildlife	HAR010	2015-10-06	HARAMBEE	3	yes	TMP016836	226	A	ERS3415766 (SAMEA5611577)
TMP016843	KAN007AVN5	avian	w_avian	wildlife	KAN007	2015-09-21	KAREN	1	yes	TMP016843	9630	B2	ERS3415767 (SAMEA5611578)
TMP016857	KAN007HUM5	human	human	human	KAN007	2015-09-21	KAREN	1	yes	TMP016857	2705	A	ERS3415769 (SAMEA5611580)
TMP016868	KAN007BOV4	bovine	ruminant	livestock	KAN007	2015-09-21	KAREN	1	yes	TMP016868	9537	B1	ERS3415770 (SAMEA5611581)
TMP016878	KAN007BOV1	bovine	ruminant	livestock	KAN007	2015-09-21	KAREN	1	yes	TMP016878	187	B1	ERS3415771 (SAMEA5611582)
TMP016883	KAN007BOV3	bovine	ruminant	livestock	KAN007	2015-09-21	KAREN	1	yes	TMP016883	1146	B1	ERS3415772 (SAMEA5611583)
TMP016889	KAN007BOV2	bovine	ruminant	livestock	KAN007	2015-09-21	KAREN	1	yes	TMP016889	187	B1	ERS3415773 (SAMEA5611584)
TMP016910	HAR010GAL2	chickens	poultry	livestock	HAR010	2015-10-06	HARAMBEE	3	yes	TMP016910	101	B1	ERS3415774 (SAMEA5611585)
TMP016917	HAR012HUM2	human	human	human	HAR012	2015-10-07	HARAMBEE	3	no	TMP016917	196	B1	ERS3415775 (SAMEA5611586)
TMP016924	HAR012HUM1	human	human	human	HAR012	2015-10-07	HARAMBEE	3	no	TMP016924	10	A	ERS3415776 (SAMEA5611587)
TMP016939	HAR012AVN8	avian	w_avian	wildlife	HAR012	2015-10-07	HARAMBEE	3	no	TMP016939	7116	B1	ERS3415777 (SAMEA5611588)
TMP016946	HAR012AVN4	avian	w_avian	wildlife	HAR012	2015-10-07	HARAMBEE	3	no	TMP016946	3856	A	ERS3415778 (SAMEA5611589)
TMP016954	HAR011HUM1	human	human	human	HAR011	2015-10-05	HARAMBEE	3	yes	TMP016954	6701	A	ERS3415779 (SAMEA5611590)
TMP017029	HAR012AV_POP4	av_pop	w_avian	wildlife	HAR012	2015-10-07	HARAMBEE	3	no	TMP017029	216	A	ERS3415780 (SAMEA5611591)
TMP017039	MBO014HUM1	human	human	human	MBO014	2015-10-12	MBOTELA	5	yes	TMP017039	2705	A	ERS3415781 (SAMEA5611592)
TMP017045	MBO014GAL1	chickens	poultry	livestock	MBO014	2015-10-12	MBOTELA	5	yes	TMP017045	5086	A	ERS3415782 (SAMEA5611593)
TMP017049	MBO014ANA1	ducks	poultry	livestock	MBO014	2015-10-12	MBOTELA	5	yes	TMP017049	93	A	ERS3415783 (SAMEA5611594)
TMP017068	MBO014LAG1	rabbit	monogastric	livestock	MBO014	2015-10-12	MBOTELA	5	yes	TMP017068	351	B1	ERS3415784 (SAMEA5611595)
TMP017071	MBO014GAL2	chickens	poultry	livestock	MBO014	2015-10-12	MBOTELA	5	yes	TMP017071	616	B1	ERS3415785 (SAMEA5611596)
TMP017100	HAR012AVN9	avian	w_avian	wildlife	HAR012	2015-10-07	HARAMBEE	3	no	TMP017100	1727	B1	ERS3415786 (SAMEA5611597)
TMP018094	KYL026SUI1	pig	monogastric	livestock	KYL026	2015-11-24	KAYOLE	6	yes	TMP018094	1302	A	ERS3415787 (SAMEA5611598)
TMP018103	KYL026AV_POP3	av_pop	w_avian	wildlife	KYL026	2015-11-24	KAYOLE	6	yes	TMP018103	1722	F	ERS3415788 (SAMEA5611599)
TMP018289	UTH029GAL8	chickens	poultry	livestock	UTH029	2015-12-02	UTHIRU	6	yes	TMP018289	641	B1	ERS3415792 (SAMEA5611603)
TMP018305	KYL026SUI8	pig	monogastric	livestock	KYL026	2015-11-24	KAYOLE	6	yes	TMP018305	9628	A	ERS3415793 (SAMEA5611604)
TMP018314	KYL026GAL5	chickens	poultry	livestock	KYL026	2015-11-24	KAYOLE	6	yes	TMP018314	1684	A	ERS3415794 (SAMEA5611605)
TMP018318	KYL026AVN4	avian	w_avian	wildlife	KYL026	2015-11-24	KAYOLE	6	yes	TMP018318	9441	B1	ERS3415795 (SAMEA5611606)
TMP018332	KYL026AV_POP2	av_pop	w_avian	wildlife	KYL026	2015-11-24	KAYOLE	6	yes	TMP018332	48	A	ERS3415796 (SAMEA5611607)
TMP018398	KYL026AV_POP1	av_pop	w_avian	wildlife	KYL026	2015-11-24	KAYOLE	6	yes	TMP018398	10	A	ERS3415798 (SAMEA5611609)
TMP018417	KYL026SUI7	pig	monogastric	livestock	KYL026	2015-11-24	KAYOLE	6	yes	TMP018417	3107	B1	ERS3415801 (SAMEA5611612)
TMP018430	KYL026SUI9	pig	monogastric	livestock	KYL026	2015-11-24	KAYOLE	6	yes	TMP018430	1302	A	ERS3415802 (SAMEA5611613)
TMP018438	KYL026SUI6	pig	monogastric	livestock	KYL026	2015-11-24	KAYOLE	6	yes	TMP018438	1302	A	ERS3415803 (SAMEA5611614)
TMP018474	KYLxxxROD2	rodent	w_mammal	wildlife	KYLxxx	NA	NA	NA	NA	TMP018474	8369	B1	ERS3415804 (SAMEA5611615)
TMP018505	KYL025CAP7	goat	ruminant	livestock	KYL025	2015-11-16	KAYOLE	6	yes	TMP018505	48	A	ERS3415805 (SAMEA5611616)
TMP018521	KYL025ANA1	ducks	poultry	livestock	KYL025	2015-11-16	KAYOLE	6	yes	TMP018521	165	A	ERS3415806 (SAMEA5611617)
TMP018526	KYL025CAP5	goat	ruminant	livestock	KYL025	2015-11-16	KAYOLE	6	yes	TMP018526	9637	B1	ERS3415807 (SAMEA5611618)
TMP018555	KYL025CAP8	goat	ruminant	livestock	KYL025	2015-11-16	KAYOLE	6	yes	TMP018555	9539	B1	ERS3415808 (SAMEA5611619)
TMP018557	KYL025CAP10	goat	ruminant	livestock	KYL025	2015-11-16	KAYOLE	6	yes	TMP018557	161	A	ERS3415809 (SAMEA5611620)
TMP018641	KYL025CAP6	goat	ruminant	livestock	KYL025	2015-11-16	KAYOLE	6	yes	TMP018641	297	B1	ERS3415810 (SAMEA5611621)
TMP018674	MLK023BOV7	bovine	ruminant	livestock	MLK023	2015-11-10	MLANGO KUBWA	7	yes	TMP018674	9456	A	ERS3415811 (SAMEA5611622)
TMP018687	MLK023BOV10	bovine	ruminant	livestock	MLK023	2015-11-10	MLANGO KUBWA	7	yes	TMP018687	9636	A	ERS3415812 (SAMEA5611623)
TMP018696	MLK023HUM1	human	human	human	MLK023	2015-11-10	MLANGO KUBWA	7	yes	TMP018696	9635	A	ERS3415813 (SAMEA5611624)
TMP018719	MLK023BOV8	bovine	ruminant	livestock	MLK023	2015-11-10	MLANGO KUBWA	7	yes	TMP018719	295	B1	ERS3415814 (SAMEA5611625)
TMP018756	MLK023OVN2	sheep	ruminant	livestock	MLK023	2015-11-10	MLANGO KUBWA	7	yes	TMP018756	1294	A	ERS3415815 (SAMEA5611626)
TMP018787	UTH029GAL6	chickens	poultry	livestock	UTH029	2015-12-02	UTHIRU	6	yes	TMP018787	4038	B1	ERS3415817 (SAMEA5611628)
TMP018806	UTH029GAL9	chickens	poultry	livestock	UTH029	2015-12-02	UTHIRU	6	yes	TMP018806	9634	A	ERS3415818 (SAMEA5611629)
TMP018826	MLK024GAL5	chickens	poultry	livestock	MLK024	2015-11-11	MLANGO KUBWA	7	yes	TMP018826	746	A	ERS3415819 (SAMEA5611630)
TMP018895	MLK024GAL7	chickens	poultry	livestock	MLK024	2015-11-11	MLANGO KUBWA	7	yes	TMP018895	746	A	ERS3415820 (SAMEA5611631)
TMP018919	MLK024GAL4	chickens	poultry	livestock	MLK024	2015-11-11	MLANGO KUBWA	7	yes	TMP018919	155	B1	ERS3415821 (SAMEA5611632)
TMP018942	MLK024HUM5	human	human	human	MLK024	2015-11-11	MLANGO KUBWA	7	yes	TMP018942	678	B1	ERS3415822 (SAMEA5611633)
TMP018950	MLK024HUM2	human	human	human	MLK024	2015-11-11	MLANGO KUBWA	7	yes	TMP018950	224	B1	ERS3415824 (SAMEA5611635)
TMP018953	MLK024GAL6	chickens	poultry	livestock	MLK024	2015-11-11	MLANGO KUBWA	7	yes	TMP018953	48	A	ERS3415825 (SAMEA5611636)
TMP018983	UTH029GAL5	chickens	poultry	livestock	UTH029	2015-12-02	UTHIRU	6	yes	TMP018983	7317	A	ERS3415826 (SAMEA5611637)
TMP019021	MLK023BOV9	bovine	ruminant	livestock	MLK023	2015-11-10	MLANGO KUBWA	7	yes	TMP019021	9633	A	ERS3415827 (SAMEA5611638)
TMP019044	MLK023BOV2	bovine	ruminant	livestock	MLK023	2015-11-10	MLANGO KUBWA	7	yes	TMP019044	6071	A	ERS3415828 (SAMEA5611639)
TMP019076	MAK017LAG3	rabbit	monogastric	livestock	MAK017	2015-10-27	MAKONGENI	6	yes	TMP019076	1665	B1	ERS3415829 (SAMEA5611640)
TMP019092	MAK017GAL1	chickens	poultry	livestock	MAK017	2015-10-27	MAKONGENI	6	yes	TMP019092	9538	A	ERS3415830 (SAMEA5611641)
TMP019096	MAK017LAG2	rabbit	monogastric	livestock	MAK017	2015-10-27	MAKONGENI	6	yes	TMP019096	155	B1	ERS3415831 (SAMEA5611642)
TMP019102	MAK017LAG1	rabbit	monogastric	livestock	MAK017	2015-10-27	MAKONGENI	6	yes	TMP019102	28	B2	ERS3415832 (SAMEA5611643)
TMP019109	MAK017GAL3	chickens	poultry	livestock	MAK017	2015-10-27	MAKONGENI	6	yes	TMP019109	5869	B1	ERS3415833 (SAMEA5611644)
TMP019125	MAK018HUM1	human	human	human	MAK018	2015-10-27	MAKONGENI	6	no	TMP019125	7174	A	ERS3415834 (SAMEA5611645)
TMP019129	MAK017AVN3	avian	w_avian	wildlife	MAK017	2015-10-27	MAKONGENI	6	yes	TMP019129	7122	A	ERS3415835 (SAMEA5611646)
TMP019133	MAK017HUM2	human	human	human	MAK017	2015-10-27	MAKONGENI	6	yes	TMP019133	101	B1	ERS3415836 (SAMEA5611647)
TMP019138	MAK017GAL10	chickens	poultry	livestock	MAK017	2015-10-27	MAKONGENI	6	yes	TMP019138	58	B1	ERS3415837 (SAMEA5611648)
TMP019155	MAK017GAL2	chickens	poultry	livestock	MAK017	2015-10-27	MAKONGENI	6	yes	TMP019155	409	A	ERS3415838 (SAMEA5611649)
TMP019171	MAK018HUM4	human	human	human	MAK018	2015-10-27	MAKONGENI	6	no	TMP019171	48	A	ERS3415839 (SAMEA5611650)
TMP019173	KIG019HUM2	human	human	human	KIG019	2015-11-02	KIRIGU	6	yes	TMP019173	200	B1	ERS3415840 (SAMEA5611651)
TMP019182	KIG019HUM3	human	human	human	KIG019	2015-11-02	KIRIGU	6	yes	TMP019182	10	A	ERS3415841 (SAMEA5611652)
TMP019202	MAK018HUM5	human	human	human	MAK018	2015-10-27	MAKONGENI	6	no	TMP019202	1136	B1	ERS3415844 (SAMEA5611655)
TMP019211	MAK018AVN9	avian	w_avian	wildlife	MAK018	2015-10-27	MAKONGENI	6	no	TMP019211	224	B1	ERS3415845 (SAMEA5611656)
TMP019218	MAK018AVN2	avian	w_avian	wildlife	MAK018	2015-10-27	MAKONGENI	6	no	TMP019218	155	B1	ERS3415846 (SAMEA5611657)
TMP019223	MAK018AVN8	avian	w_avian	wildlife	MAK018	2015-10-27	MAKONGENI	6	no	TMP019223	398	A	ERS3415847 (SAMEA5611658)
TMP019232	MAK018AVN4	avian	w_avian	wildlife	MAK018	2015-10-27	MAKONGENI	6	no	TMP019232	3107	A	ERS3415848 (SAMEA5611659)
TMP019236	MAK018AVN7	avian	w_avian	wildlife	MAK018	2015-10-27	MAKONGENI	6	no	TMP019236	48	A	ERS3415849 (SAMEA5611660)
TMP019244	MAK018AVN6	avian	w_avian	wildlife	MAK018	2015-10-27	MAKONGENI	6	no	TMP019244	2280	B1	ERS3415850 (SAMEA5611661)
TMP019273	KIG019HUM4	human	human	human	KIG019	2015-11-02	KIRIGU	6	yes	TMP019273	131	B2	ERS3415851 (SAMEA5611662)
TMP019279	KIG019HUM5	human	human	human	KIG019	2015-11-02	KIRIGU	6	yes	TMP019279	131	B2	ERS3415852 (SAMEA5611663)
TMP019284	KIG019HUM6	human	human	human	KIG019	2015-11-02	KIRIGU	6	yes	TMP019284	10	A	ERS3415853 (SAMEA5611664)
TMP019291	KIG019HUM1	human	human	human	KIG019	2015-11-02	KIRIGU	6	yes	TMP019291	-962	A	ERS3415854 (SAMEA5611665)
TMP019297	MAK017ROD1	rodent	w_mammal	wildlife	MAK017	2015-10-27	MAKONGENI	6	yes	TMP019297	9631	E	ERS3415855 (SAMEA5611666)
TMP019301	KIG019BAT2	bat	w_bat	wildlife	KIG019	2015-11-02	KIRIGU	6	yes	TMP019301	602	B1	ERS3415856 (SAMEA5611667)
TMP019306	KIG019CAP4	goat	ruminant	livestock	KIG019	2015-11-02	KIRIGU	6	yes	TMP019306	906	B1	ERS3415857 (SAMEA5611668)
TMP019322	KIG019CAP5	goat	ruminant	livestock	KIG019	2015-11-02	KIRIGU	6	yes	TMP019322	201	B1	ERS3415858 (SAMEA5611669)
TMP019325	KIG019SUI2	pig	monogastric	livestock	KIG019	2015-11-02	KIRIGU	6	yes	TMP019325	206	A	ERS3415859 (SAMEA5611670)
TMP019332	KIG019GAL2	chickens	poultry	livestock	KIG019	2015-11-02	KIRIGU	6	yes	TMP019332	746	A	ERS3415860 (SAMEA5611671)
TMP019339	KIG019CAP8	goat	ruminant	livestock	KIG019	2015-11-02	KIRIGU	6	yes	TMP019339	9433	B1	ERS3415861 (SAMEA5611672)
TMP019342	KIG019AVN3	avian	w_avian	wildlife	KIG019	2015-11-02	KIRIGU	6	yes	TMP019342	8324	B1	ERS3415862 (SAMEA5611673)
TMP019349	KIG019AVN4	avian	w_avian	wildlife	KIG019	2015-11-02	KIRIGU	6	yes	TMP019349	3033	B2	ERS3415863 (SAMEA5611674)
TMP019355	KIG019AVN6	avian	w_avian	wildlife	KIG019	2015-11-02	KIRIGU	6	yes	TMP019355	8184	B2	ERS3415864 (SAMEA5611675)
TMP019362	KIG019AVN9	avian	w_avian	wildlife	KIG019	2015-11-02	KIRIGU	6	yes	TMP019362	127	B2	ERS3415865 (SAMEA5611676)
TMP019369	KIG019AVN7	avian	w_avian	wildlife	KIG019	2015-11-02	KIRIGU	6	yes	TMP019369	2598	B1	ERS3415866 (SAMEA5611677)
TMP019378	KIG019SUI1	pig	monogastric	livestock	KIG019	2015-11-02	KIRIGU	6	yes	TMP019378	10	A	ERS3415867 (SAMEA5611678)
TMP019388	KIG019GAL1	chickens	poultry	livestock	KIG019	2015-11-02	KIRIGU	6	yes	TMP019388	48	A	ERS3415868 (SAMEA5611679)
TMP019418	KIG019HUM7	human	human	human	KIG019	2015-11-02	KIRIGU	6	yes	TMP019418	93	A	ERS3415872 (SAMEA5611683)
TMP019424	KIG019AVN5	avian	w_avian	wildlife	KIG019	2015-11-02	KIRIGU	6	yes	TMP019424	9641	E	ERS3415873 (SAMEA5611684)
TMP019432	KIG020HUM4	human	human	human	KIG020	2015-11-03	KIRIGU	6	yes	TMP019432	2186	B1	ERS3415875 (SAMEA5611686)
TMP019456	KIG020AVN6	avian	w_avian	wildlife	KIG020	2015-11-03	KIRIGU	6	yes	TMP019456	297	B1	ERS3415879 (SAMEA5611690)
TMP019461	KIG020AVN3	avian	w_avian	wildlife	KIG020	2015-11-03	KIRIGU	6	yes	TMP019461	1056	B1	ERS3415880 (SAMEA5611691)
TMP019468	KIG020AVN11	avian	w_avian	wildlife	KIG020	2015-11-03	KIRIGU	6	yes	TMP019468	541	A	ERS3415881 (SAMEA5611692)
TMP019501	KIG020BOV1	bovine	ruminant	livestock	KIG020	2015-11-03	KIRIGU	6	yes	TMP019501	223	B1	ERS3415882 (SAMEA5611693)
TMP019506	KIG020ROD1	rodent	w_mammal	wildlife	KIG020	2015-11-03	KIRIGU	6	yes	TMP019506	9640	B1	ERS3415883 (SAMEA5611694)
TMP019512	KIG020GAL1	chickens	poultry	livestock	KIG020	2015-11-03	KIRIGU	6	yes	TMP019512	206	A	ERS3415884 (SAMEA5611695)
TMP019516	KIG020BOV2	bovine	ruminant	livestock	KIG020	2015-11-03	KIRIGU	6	yes	TMP019516	155	B1	ERS3415885 (SAMEA5611696)
TMP019524	KIG020BOV3	bovine	ruminant	livestock	KIG020	2015-11-03	KIRIGU	6	yes	TMP019524	9541	B1	ERS3415886 (SAMEA5611697)
TMP019529	KIG020CAP1	goat	ruminant	livestock	KIG020	2015-11-03	KIRIGU	6	yes	TMP019529	223	B1	ERS3415887 (SAMEA5611698)
TMP019534	KIG020CAP2	goat	ruminant	livestock	KIG020	2015-11-03	KIRIGU	6	yes	TMP019534	2389	B1	ERS3415888 (SAMEA5611699)
TMP019540	KIG020ROD2	rodent	w_mammal	wildlife	KIG020	2015-11-03	KIRIGU	6	yes	TMP019540	1157	B1	ERS3415889 (SAMEA5611700)
TMP019549	KIG019BAT1	bat	w_bat	wildlife	KIG019	2015-11-02	KIRIGU	6	yes	TMP019549	372	B2	ERS3415890 (SAMEA5611701)
TMP019555	KIG019ROD1	rodent	w_mammal	wildlife	KIG019	2015-11-02	KIRIGU	6	yes	TMP019555	9441	B1	ERS3415891 (SAMEA5611702)
TMP019567	KIG020HUM2	human	human	human	KIG020	2015-11-03	KIRIGU	6	yes	TMP019567	394	D	ERS3415892 (SAMEA5611703)
TMP019571	KIG020HUM3	human	human	human	KIG020	2015-11-03	KIRIGU	6	yes	TMP019571	58	B1	ERS3415893 (SAMEA5611704)
TMP019584	KIG020AVN12	avian	w_avian	wildlife	KIG020	2015-11-03	KIRIGU	6	yes	TMP019584	9639	D	ERS3415894 (SAMEA5611705)
TMP019596	KIG020GAL2	chickens	poultry	livestock	KIG020	2015-11-03	KIRIGU	6	yes	TMP019596	48	A	ERS3415895 (SAMEA5611706)
TMP019601	KIG021AVN2	avian	w_avian	wildlife	KIG021	2015-11-03	KIRIGU	6	no	TMP019601	589	B2	ERS3415896 (SAMEA5611707)
TMP019611	KIG021AVN10	avian	w_avian	wildlife	KIG021	2015-11-03	KIRIGU	6	no	TMP019611	1972	A	ERS3415897 (SAMEA5611708)
TMP019613	KIG021AVN7	avian	w_avian	wildlife	KIG021	2015-11-03	KIRIGU	6	no	TMP019613	589	B2	ERS3415898 (SAMEA5611709)
TMP019621	KIG021AVN6	avian	w_avian	wildlife	KIG021	2015-11-03	KIRIGU	6	no	TMP019621	48	A	ERS3415899 (SAMEA5611710)
TMP019627	KIG020HUM1	human	human	human	KIG020	2015-11-03	KIRIGU	6	yes	TMP019627	9540	B1	ERS3415900 (SAMEA5611711)
TMP019659	MLK023ROD4	rodent	w_mammal	wildlife	MLK023	2015-11-10	MLANGO KUBWA	7	yes	TMP019659	399	A	ERS3415902 (SAMEA5611713)
TMP019701	KIG021AVN3	avian	w_avian	wildlife	KIG021	2015-11-03	KIRIGU	6	no	TMP019701	357	B2	ERS3415903 (SAMEA5611714)
TMP019709	KIG021AVN5	avian	w_avian	wildlife	KIG021	2015-11-03	KIRIGU	6	no	TMP019709	589	B2	ERS3415904 (SAMEA5611715)
TMP019713	KIG021AVN8	avian	w_avian	wildlife	KIG021	2015-11-03	KIRIGU	6	no	TMP019713	10	A	ERS3415905 (SAMEA5611716)
TMP019736	MLK022HUM1	human	human	human	MLK022	2015-11-09	MLANGO KUBWA	7	no	TMP019736	13	B1	ERS3415908 (SAMEA5611719)
TMP019742	MLK022HUM3	human	human	human	MLK022	2015-11-09	MLANGO KUBWA	7	no	TMP019742	2526	B1	ERS3415909 (SAMEA5611720)
TMP019768	MLK022HUM2	human	human	human	MLK022	2015-11-09	MLANGO KUBWA	7	no	TMP019768	6335	A	ERS3415911 (SAMEA5611722)
TMP019772	MLK023HUM3	human	human	human	MLK023	2015-11-10	MLANGO KUBWA	7	yes	TMP019772	1861	B2	ERS3415912 (SAMEA5611723)
TMP019778	MLK023HUM4	human	human	human	MLK023	2015-11-10	MLANGO KUBWA	7	yes	TMP019778	4995	A	ERS3415913 (SAMEA5611724)
TMP019785	MLK023HUM2	human	human	human	MLK023	2015-11-10	MLANGO KUBWA	7	yes	TMP019785	8369	B1	ERS3415914 (SAMEA5611725)
TMP019793	MLK023HUM7	human	human	human	MLK023	2015-11-10	MLANGO KUBWA	7	yes	TMP019793	678	B1	ERS3415915 (SAMEA5611726)
TMP019798	MLK023HUM6	human	human	human	MLK023	2015-11-10	MLANGO KUBWA	7	yes	TMP019798	10	A	ERS3415916 (SAMEA5611727)
TMP019809	MLK024AVN5	avian	w_avian	wildlife	MLK024	2015-11-11	MLANGO KUBWA	7	yes	TMP019809	1720	B1	ERS3415917 (SAMEA5611728)
TMP019816	MLK024AVN4	avian	w_avian	wildlife	MLK024	2015-11-11	MLANGO KUBWA	7	yes	TMP019816	3910	cladeI	ERS3415918 (SAMEA5611729)
TMP019822	MLK022ROD1	rodent	w_mammal	wildlife	MLK022	2015-11-09	MLANGO KUBWA	7	no	TMP019822	155	B1	ERS3415919 (SAMEA5611730)
TMP019828	MLK023CAP2	goat	ruminant	livestock	MLK023	2015-11-10	MLANGO KUBWA	7	yes	TMP019828	2758	A	ERS3415920 (SAMEA5611731)
TMP019832	MLK023ROD2	rodent	w_mammal	wildlife	MLK023	2015-11-10	MLANGO KUBWA	7	yes	TMP019832	218	A	ERS3415921 (SAMEA5611732)
TMP019837	MLK023BOV1	bovine	ruminant	livestock	MLK023	2015-11-10	MLANGO KUBWA	7	yes	TMP019837	5277	A	ERS3415922 (SAMEA5611733)
TMP019846	MLK023CAP1	goat	ruminant	livestock	MLK023	2015-11-10	MLANGO KUBWA	7	yes	TMP019846	9642	B1	ERS3415923 (SAMEA5611734)
TMP019851	MLK023OVN1	sheep	ruminant	livestock	MLK023	2015-11-10	MLANGO KUBWA	7	yes	TMP019851	9642	B1	ERS3415924 (SAMEA5611735)
TMP019859	MLK023ROD1	rodent	w_mammal	wildlife	MLK023	2015-11-10	MLANGO KUBWA	7	yes	TMP019859	1730	B1	ERS3415925 (SAMEA5611736)
TMP019863	MLK023BOV3	bovine	ruminant	livestock	MLK023	2015-11-10	MLANGO KUBWA	7	yes	TMP019863	2005	B1	ERS3415926 (SAMEA5611737)
TMP019867	MLK023BOV4	bovine	ruminant	livestock	MLK023	2015-11-10	MLANGO KUBWA	7	yes	TMP019867	1611	B1	ERS3415927 (SAMEA5611738)
TMP019892	MLK024HUM1	human	human	human	MLK024	2015-11-11	MLANGO KUBWA	7	yes	TMP019892	2076	D	ERS3415930 (SAMEA5611741)
TMP019895	MLK024HUM3	human	human	human	MLK024	2015-11-11	MLANGO KUBWA	7	yes	TMP019895	155	B1	ERS3415931 (SAMEA5611742)
TMP019915	MLK023HUM5	human	human	human	MLK023	2015-11-10	MLANGO KUBWA	7	yes	TMP019915	9635	A	ERS3415932 (SAMEA5611743)
TMP019928	MLK024AVN7	avian	w_avian	wildlife	MLK024	2015-11-11	MLANGO KUBWA	7	yes	TMP019928	2758	A	ERS3415933 (SAMEA5611744)
TMP019936	MLK024AVN3	avian	w_avian	wildlife	MLK024	2015-11-11	MLANGO KUBWA	7	yes	TMP019936	155	B1	ERS3415934 (SAMEA5611745)
TMP019942	MLK024AVN1	avian	w_avian	wildlife	MLK024	2015-11-11	MLANGO KUBWA	7	yes	TMP019942	7395	D	ERS3415935 (SAMEA5611746)
TMP019948	MLK023ROD3	rodent	w_mammal	wildlife	MLK023	2015-11-10	MLANGO KUBWA	7	yes	TMP019948	9442	B1	ERS3415936 (SAMEA5611747)
TMP019950	MLK023BOV6	bovine	ruminant	livestock	MLK023	2015-11-10	MLANGO KUBWA	7	yes	TMP019950	9542	A	ERS3415937 (SAMEA5611748)
TMP019956	MLK023OVN3	sheep	ruminant	livestock	MLK023	2015-11-10	MLANGO KUBWA	7	yes	TMP019956	6175	B1	ERS3415938 (SAMEA5611749)
TMP019975	MAK017AVN5	avian	w_avian	wildlife	MAK017	2015-10-27	MAKONGENI	6	yes	TMP019975	2800	B2	ERS3415940 (SAMEA5611751)
TMP019979	MAK017AVN7	avian	w_avian	wildlife	MAK017	2015-10-27	MAKONGENI	6	yes	TMP019979	388	B1	ERS3415941 (SAMEA5611752)
TMP019986	MAK017AVN2	avian	w_avian	wildlife	MAK017	2015-10-27	MAKONGENI	6	yes	TMP019986	211	B1	ERS3415942 (SAMEA5611753)
TMP019994	MAK018HUM2	human	human	human	MAK018	2015-10-27	MAKONGENI	6	no	TMP019994	345	B1	ERS3415943 (SAMEA5611754)
TMP020000	MAK016GAL3	chickens	poultry	livestock	MAK016	2015-10-26	MAKONGENI	6	yes	TMP020000	104	B2	ERS3415944 (SAMEA5611755)
TMP020012	MAK016GAL2	chickens	poultry	livestock	MAK016	2015-10-26	MAKONGENI	6	yes	TMP020012	155	B1	ERS3415945 (SAMEA5611756)
TMP020020	MAK016HUM1	human	human	human	MAK016	2015-10-26	MAKONGENI	6	yes	TMP020020	1304	B1	ERS3415946 (SAMEA5611757)
TMP020025	MAK016HUM2	human	human	human	MAK016	2015-10-26	MAKONGENI	6	yes	TMP020025	58	B1	ERS3415947 (SAMEA5611758)
TMP020046	MAK016AVN1	avian	w_avian	wildlife	MAK016	2015-10-26	MAKONGENI	6	yes	TMP020046	174	G	ERS3415951 (SAMEA5611762)
TMP020059	MAK016GAL4	chickens	poultry	livestock	MAK016	2015-10-26	MAKONGENI	6	yes	TMP020059	195	A	ERS3415952 (SAMEA5611763)
TMP020063	MAK017HUM1	human	human	human	MAK017	2015-10-27	MAKONGENI	6	yes	TMP020063	409	A	ERS3415953 (SAMEA5611764)
TMP020076	MAK016AVN2	avian	w_avian	wildlife	MAK016	2015-10-26	MAKONGENI	6	yes	TMP020076	218	A	ERS3415955 (SAMEA5611766)
TMP020313	SPV065HUM1	human	human	human	SPV065	2016-06-06	SPRING VALLEY	2	no	TMP020313	13	B1	ERS3415956 (SAMEA5611767)
TMP020322	SPV065AVN2	avian	w_avian	wildlife	SPV065	2016-06-06	SPRING VALLEY	2	no	TMP020322	9650	B2	ERS3415957 (SAMEA5611768)
TMP020331	MIH068ROD1	rodent	w_mammal	wildlife	MIH068	2016-06-08	MIHANGO	5	yes	TMP020331	939	A	ERS3415958 (SAMEA5611769)
TMP020397	MIH067HUM3	human	human	human	MIH067	2016-06-07	MIHANGO	5	yes	TMP020397	3889	A	ERS3415959 (SAMEA5611770)
TMP020424	MIH067BOV1	bovine	ruminant	livestock	MIH067	2016-06-07	MIHANGO	5	yes	TMP020424	6726	A	ERS3415962 (SAMEA5611773)
TMP020429	MIH067NUM6	guinea_fowl	poultry	livestock	MIH067	2016-06-07	MIHANGO	5	yes	TMP020429	2705	A	ERS3415963 (SAMEA5611774)
TMP020434	MIH067GAL2	chickens	poultry	livestock	MIH067	2016-06-07	MIHANGO	5	yes	TMP020434	9459	A	ERS3415964 (SAMEA5611775)
TMP020442	MIH067BOV3	bovine	ruminant	livestock	MIH067	2016-06-07	MIHANGO	5	yes	TMP020442	1716	A	ERS3415965 (SAMEA5611776)
TMP020445	MIH067GAL1	chickens	poultry	livestock	MIH067	2016-06-07	MIHANGO	5	yes	TMP020445	2325	A	ERS3415966 (SAMEA5611777)
TMP020451	MIH067BOV2	bovine	ruminant	livestock	MIH067	2016-06-07	MIHANGO	5	yes	TMP020451	164	B1	ERS3415967 (SAMEA5611778)
TMP020456	MIH067GAL3	chickens	poultry	livestock	MIH067	2016-06-07	MIHANGO	5	yes	TMP020456	7588	A	ERS3415968 (SAMEA5611779)
TMP020486	KWG070CAP3	goat	ruminant	livestock	KWG070	2016-07-04	KAWANGWARE	6	yes	TMP020486	9648	B1	ERS3415969 (SAMEA5611780)
TMP020494	KWG070BOV1	bovine	ruminant	livestock	KWG070	2016-07-04	KAWANGWARE	6	yes	TMP020494	58	B1	ERS3415970 (SAMEA5611781)
TMP020499	KWG070CAP2	goat	ruminant	livestock	KWG070	2016-07-04	KAWANGWARE	6	yes	TMP020499	9648	B1	ERS3415971 (SAMEA5611782)
TMP020506	KWG070OVN1	sheep	ruminant	livestock	KWG070	2016-07-04	KAWANGWARE	6	yes	TMP020506	675	B1	ERS3415972 (SAMEA5611783)
TMP020512	KWG070OVN2	sheep	ruminant	livestock	KWG070	2016-07-04	KAWANGWARE	6	yes	TMP020512	442	B1	ERS3415973 (SAMEA5611784)
TMP020519	KWG070CAP1	goat	ruminant	livestock	KWG070	2016-07-04	KAWANGWARE	6	yes	TMP020519	3042	cladeI	ERS3415974 (SAMEA5611785)
TMP020669	KWG070CAP4	goat	ruminant	livestock	KWG070	2016-07-04	KAWANGWARE	6	yes	TMP020669	9648	B1	ERS3415979 (SAMEA5611790)
TMP020694	KWG070HUM2	human	human	human	KWG070	2016-07-04	KAWANGWARE	6	yes	TMP020694	192	B1	ERS3415982 (SAMEA5611793)
TMP020698	KWG070HUM1	human	human	human	KWG070	2016-07-04	KAWANGWARE	6	yes	TMP020698	1136	B1	ERS3415983 (SAMEA5611794)
TMP020703	KWG071HUM2	human	human	human	KWG071	2016-07-05	KAWANGWARE	6	yes	TMP020703	9652	B1	ERS3415984 (SAMEA5611795)
TMP020715	KWG071MEL1	turkeys	poultry	livestock	KWG071	2016-07-05	KAWANGWARE	6	yes	TMP020715	48	A	ERS3415985 (SAMEA5611796)
TMP020729	KWG071CAP4	goat	ruminant	livestock	KWG071	2016-07-05	KAWANGWARE	6	yes	TMP020729	2077	B1	ERS3415986 (SAMEA5611797)
TMP020733	KWG071OVN2	sheep	ruminant	livestock	KWG071	2016-07-05	KAWANGWARE	6	yes	TMP020733	2328	B1	ERS3415987 (SAMEA5611798)
TMP020740	KWG071CAP3	goat	ruminant	livestock	KWG071	2016-07-05	KAWANGWARE	6	yes	TMP020740	4038	B1	ERS3415988 (SAMEA5611799)
TMP020748	KWG071CAP2	goat	ruminant	livestock	KWG071	2016-07-05	KAWANGWARE	6	yes	TMP020748	297	B1	ERS3415989 (SAMEA5611800)
TMP020751	KWG071OVN1	sheep	ruminant	livestock	KWG071	2016-07-05	KAWANGWARE	6	yes	TMP020751	58	B1	ERS3415990 (SAMEA5611801)
TMP020758	KWG071ANA2	geese	poultry	livestock	KWG071	2016-07-05	KAWANGWARE	6	yes	TMP020758	10	A	ERS3415991 (SAMEA5611802)
TMP020763	KWG071SUI1	pig	monogastric	livestock	KWG071	2016-07-05	KAWANGWARE	6	yes	TMP020763	101	B1	ERS3415992 (SAMEA5611803)
TMP020771	KWG071OVN3	sheep	ruminant	livestock	KWG071	2016-07-05	KAWANGWARE	6	yes	TMP020771	58	B1	ERS3415993 (SAMEA5611804)
TMP020777	KWG071LAG2	rabbit	monogastric	livestock	KWG071	2016-07-05	KAWANGWARE	6	yes	TMP020777	129	B1	ERS3415994 (SAMEA5611805)
TMP020784	KWG071CAP1	goat	ruminant	livestock	KWG071	2016-07-05	KAWANGWARE	6	yes	TMP020784	101	B1	ERS3415995 (SAMEA5611806)
TMP020787	KWG071AVN1	avian	w_avian	wildlife	KWG071	2016-07-05	KAWANGWARE	6	yes	TMP020787	9647	B1	ERS3415996 (SAMEA5611807)
TMP020796	KWG071AVN2	avian	w_avian	wildlife	KWG071	2016-07-05	KAWANGWARE	6	yes	TMP020796	409	A	ERS3415997 (SAMEA5611808)
TMP020802	KWG070ROD1	rodent	w_mammal	wildlife	KWG070	2016-07-04	KAWANGWARE	6	yes	TMP020802	9646	B1	ERS3415998 (SAMEA5611809)
TMP020812	KWG072HUM6	human	human	human	KWG072	2016-07-11	KAWANGWARE	6	no	TMP020812	10	A	ERS3416000 (SAMEA5611811)
TMP020818	KWG072HUM3	human	human	human	KWG072	2016-07-11	KAWANGWARE	6	no	TMP020818	450	A	ERS3416001 (SAMEA5611812)
TMP020823	KWG072HUM2	human	human	human	KWG072	2016-07-11	KAWANGWARE	6	no	TMP020823	10	A	ERS3416002 (SAMEA5611813)
TMP020830	GTN075AVN2	avian	w_avian	wildlife	GTN075	2016-07-13	GATINA	6	no	TMP020830	616	B1	ERS3416003 (SAMEA5611814)
TMP020837	GTN075AVN1	avian	w_avian	wildlife	GTN075	2016-07-13	GATINA	6	no	TMP020837	191	A	ERS3416004 (SAMEA5611815)
TMP020842	GTN075AVN3	avian	w_avian	wildlife	GTN075	2016-07-13	GATINA	6	no	TMP020842	2705	A	ERS3416005 (SAMEA5611816)
TMP020860	KWG072HUM4	human	human	human	KWG072	2016-07-11	KAWANGWARE	6	no	TMP020860	1136	B1	ERS3416007 (SAMEA5611818)
TMP020872	GTN075AVN4	avian	w_avian	wildlife	GTN075	2016-07-13	GATINA	6	no	TMP020872	6071	A	ERS3416008 (SAMEA5611819)
TMP020878	GTN073HUM2	human	human	human	GTN073	2016-07-12	GATINA	6	yes	TMP020878	174	G	ERS3416009 (SAMEA5611820)
TMP020905	GTN073AVN2	avian	w_avian	wildlife	GTN073	2016-07-12	GATINA	6	yes	TMP020905	540	A	ERS3416013 (SAMEA5611824)
TMP020909	GTN073BOV1	bovine	ruminant	livestock	GTN073	2016-07-12	GATINA	6	yes	TMP020909	351	B1	ERS3416014 (SAMEA5611825)
TMP020914	GTN073BOV4	bovine	ruminant	livestock	GTN073	2016-07-12	GATINA	6	yes	TMP020914	2280	B1	ERS3416015 (SAMEA5611826)
TMP020920	GTN073BOV3	bovine	ruminant	livestock	GTN073	2016-07-12	GATINA	6	yes	TMP020920	906	B1	ERS3416016 (SAMEA5611827)
TMP020928	GTN073AVN6	avian	w_avian	wildlife	GTN073	2016-07-12	GATINA	6	yes	TMP020928	1196	B1	ERS3416017 (SAMEA5611828)
TMP020931	GTN073AVN3	avian	w_avian	wildlife	GTN073	2016-07-12	GATINA	6	yes	TMP020931	5597	E	ERS3416018 (SAMEA5611829)
TMP020939	GTN073AVN11	avian	w_avian	wildlife	GTN073	2016-07-12	GATINA	6	yes	TMP020939	4995	A	ERS3416019 (SAMEA5611830)
TMP020944	GTN073AVN8	avian	w_avian	wildlife	GTN073	2016-07-12	GATINA	6	yes	TMP020944	636	B2	ERS3416020 (SAMEA5611831)
TMP020950	GTN073BOV2	bovine	ruminant	livestock	GTN073	2016-07-12	GATINA	6	yes	TMP020950	9543	B1	ERS3416021 (SAMEA5611832)
TMP020955	GTN073ROD2	rodent	w_mammal	wildlife	GTN073	2016-07-12	GATINA	6	yes	TMP020955	155	B1	ERS3416022 (SAMEA5611833)
TMP020963	GTN074ROD1	rodent	w_mammal	wildlife	GTN074	2016-07-13	GATINA	6	yes	TMP020963	9592	B1	ERS3416023 (SAMEA5611834)
TMP020967	GTN073ROD1	rodent	w_mammal	wildlife	GTN073	2016-07-12	GATINA	6	yes	TMP020967	2165	B1	ERS3416024 (SAMEA5611835)
TMP020977	GTN073HUM1	human	human	human	GTN073	2016-07-12	GATINA	6	yes	TMP020977	372	B2	ERS3416025 (SAMEA5611836)
TMP020987	GTN073AVN9	avian	w_avian	wildlife	GTN073	2016-07-12	GATINA	6	yes	TMP020987	8764	A	ERS3416026 (SAMEA5611837)
TMP020992	GTN073AVN12	avian	w_avian	wildlife	GTN073	2016-07-12	GATINA	6	yes	TMP020992	517	B1	ERS3416027 (SAMEA5611838)
TMP020998	GTN073AVN4	avian	w_avian	wildlife	GTN073	2016-07-12	GATINA	6	yes	TMP020998	442	B1	ERS3416028 (SAMEA5611839)
TMP021005	GTN073AVN7	avian	w_avian	wildlife	GTN073	2016-07-12	GATINA	6	yes	TMP021005	9651	B1	ERS3416029 (SAMEA5611840)
TMP021013	GTN075HUM3	human	human	human	GTN075	2016-07-13	GATINA	6	no	TMP021013	7615	A	ERS3416030 (SAMEA5611841)
TMP021019	GTN075HUM2	human	human	human	GTN075	2016-07-13	GATINA	6	no	TMP021019	2076	D	ERS3416031 (SAMEA5611842)
TMP021025	GTN074HUM1	human	human	human	GTN074	2016-07-13	GATINA	6	yes	TMP021025	59	F	ERS3416032 (SAMEA5611843)
TMP021043	GTN074GAL3	chickens	poultry	livestock	GTN074	2016-07-13	GATINA	6	yes	TMP021043	2598	B1	ERS3416035 (SAMEA5611846)
TMP021048	GTN074GAL1	chickens	poultry	livestock	GTN074	2016-07-13	GATINA	6	yes	TMP021048	297	B1	ERS3416036 (SAMEA5611847)
TMP021051	GTN074AVN3	avian	w_avian	wildlife	GTN074	2016-07-13	GATINA	6	yes	TMP021051	48	A	ERS3416037 (SAMEA5611848)
TMP021061	GTN074OVN1	sheep	ruminant	livestock	GTN074	2016-07-13	GATINA	6	yes	TMP021061	10	A	ERS3416038 (SAMEA5611849)
TMP021066	GTN074GAL2	chickens	poultry	livestock	GTN074	2016-07-13	GATINA	6	yes	TMP021066	10	A	ERS3416039 (SAMEA5611850)
TMP021071	GTN074OVN2	sheep	ruminant	livestock	GTN074	2016-07-13	GATINA	6	yes	TMP021071	155	B1	ERS3416040 (SAMEA5611851)
TMP021076	GTN074AVN2	avian	w_avian	wildlife	GTN074	2016-07-13	GATINA	6	yes	TMP021076	58	B1	ERS3416041 (SAMEA5611852)
TMP021082	GTN074ROD2	rodent	w_mammal	wildlife	GTN074	2016-07-13	GATINA	6	yes	TMP021082	48	A	ERS3416042 (SAMEA5611853)
TMP021091	GTN073BAT1	bat	w_bat	wildlife	GTN073	2016-07-12	GATINA	6	yes	TMP021091	1665	B1	ERS3416043 (SAMEA5611854)
TMP021095	KWG072ROD1	rodent	w_mammal	wildlife	KWG072	2016-07-11	KAWANGWARE	6	no	TMP021095	939	A	ERS3416044 (SAMEA5611855)
TMP021101	GTN074ROD3	rodent	w_mammal	wildlife	GTN074	2016-07-13	GATINA	6	yes	TMP021101	10	A	ERS3416045 (SAMEA5611856)
TMP021107	GTN075ROD2	rodent	w_mammal	wildlife	GTN075	2016-07-13	GATINA	6	no	TMP021107	1298	B1	ERS3416046 (SAMEA5611857)
TMP021113	GTN075ROD3	rodent	w_mammal	wildlife	GTN075	2016-07-13	GATINA	6	no	TMP021113	181	A	ERS3416047 (SAMEA5611858)
TMP021131	GTN075HUM1	human	human	human	GTN075	2016-07-13	GATINA	6	no	TMP021131	38	D	ERS3416048 (SAMEA5611859)
TMP021153	GTN075ROD1	rodent	w_mammal	wildlife	GTN075	2016-07-13	GATINA	6	no	TMP021153	1298	B1	ERS3416052 (SAMEA5611863)
TMP021179	GWK076HUM1	human	human	human	GWK076	2016-07-19	GATWIKIRA	7	yes	TMP021179	405	D	ERS3416054 (SAMEA5611865)
TMP021184	GWK076AVN4	avian	w_avian	wildlife	GWK076	2016-07-19	GATWIKIRA	7	yes	TMP021184	398	A	ERS3416055 (SAMEA5611866)
TMP021191	GWK076AVN1	avian	w_avian	wildlife	GWK076	2016-07-19	GATWIKIRA	7	yes	TMP021191	401	A	ERS3416056 (SAMEA5611867)
TMP021196	GWK076AVN7	avian	w_avian	wildlife	GWK076	2016-07-19	GATWIKIRA	7	yes	TMP021196	10	A	ERS3416057 (SAMEA5611868)
TMP021202	GWK076AVN3	avian	w_avian	wildlife	GWK076	2016-07-19	GATWIKIRA	7	yes	TMP021202	847	B1	ERS3416058 (SAMEA5611869)
TMP021207	GWK076SUI3	pig	monogastric	livestock	GWK076	2016-07-19	GATWIKIRA	7	yes	TMP021207	1771	A	ERS3416059 (SAMEA5611870)
TMP021217	GWK076SUI1	pig	monogastric	livestock	GWK076	2016-07-19	GATWIKIRA	7	yes	TMP021217	4398	B1	ERS3416060 (SAMEA5611871)
TMP021220	GWK076SUI6	pig	monogastric	livestock	GWK076	2016-07-19	GATWIKIRA	7	yes	TMP021220	48	A	ERS3416061 (SAMEA5611872)
TMP021228	GWK076GAL4	chickens	poultry	livestock	GWK076	2016-07-19	GATWIKIRA	7	yes	TMP021228	206	A	ERS3416062 (SAMEA5611873)
TMP021231	GWK076GAL1	chickens	poultry	livestock	GWK076	2016-07-19	GATWIKIRA	7	yes	TMP021231	165	A	ERS3416063 (SAMEA5611874)
TMP021240	GWK076GAL3	chickens	poultry	livestock	GWK076	2016-07-19	GATWIKIRA	7	yes	TMP021240	3274	A	ERS3416064 (SAMEA5611875)
TMP021244	GWK076SUI2	pig	monogastric	livestock	GWK076	2016-07-19	GATWIKIRA	7	yes	TMP021244	101	B1	ERS3416065 (SAMEA5611876)
TMP021253	GWK076SUI5	pig	monogastric	livestock	GWK076	2016-07-19	GATWIKIRA	7	yes	TMP021253	48	A	ERS3416066 (SAMEA5611877)
TMP021274	GWK076AVN6	avian	w_avian	wildlife	GWK076	2016-07-19	GATWIKIRA	7	yes	TMP021274	46	A	ERS3416070 (SAMEA5611881)
TMP021281	GWK076AVN5	avian	w_avian	wildlife	GWK076	2016-07-19	GATWIKIRA	7	yes	TMP021281	155	B1	ERS3416071 (SAMEA5611882)
TMP021285	GWK076SUI4	pig	monogastric	livestock	GWK076	2016-07-19	GATWIKIRA	7	yes	TMP021285	206	A	ERS3416072 (SAMEA5611883)
TMP021307	GWK077HUM1	human	human	human	GWK077	2016-07-20	GATWIKIRA	7	no	TMP021307	48	A	ERS3416074 (SAMEA5611885)
TMP021422	KHW050MEL2	turkeys	poultry	livestock	KHW050	2016-04-06	KAHAWA WEST / JUJA K	6	yes	TMP021422	7184	A	ERS3416076 (SAMEA5611887)
TMP021433	KHW050AVN4	avian	w_avian	wildlife	KHW050	2016-04-06	KAHAWA WEST / JUJA K	6	yes	TMP021433	9545	A	ERS3416077 (SAMEA5611888)
TMP021436	KHW050HUM7	human	human	human	KHW050	2016-04-06	KAHAWA WEST / JUJA K	6	yes	TMP021436	295	B1	ERS3416078 (SAMEA5611889)
TMP021453	KHW050NUM1	guinea_fowl	poultry	livestock	KHW050	2016-04-06	KAHAWA WEST / JUJA K	6	yes	TMP021453	48	A	ERS3416079 (SAMEA5611890)
TMP021480	KHW050NUM3	guinea_fowl	poultry	livestock	KHW050	2016-04-06	KAHAWA WEST / JUJA K	6	yes	TMP021480	8823	B1	ERS3416080 (SAMEA5611891)
TMP021563	LUM053GAL6	chickens	poultry	livestock	LUM053	2016-04-12	LUMUMBA (JERICHO)	6	yes	TMP021563	48	A	ERS3416082 (SAMEA5611893)
TMP021569	LUM053GAL7	chickens	poultry	livestock	LUM053	2016-04-12	LUMUMBA (JERICHO)	6	yes	TMP021569	9544	A	ERS3416083 (SAMEA5611894)
TMP021570	LUM053GAL5	chickens	poultry	livestock	LUM053	2016-04-12	LUMUMBA (JERICHO)	6	yes	TMP021570	10	A	ERS3416084 (SAMEA5611895)
TMP021584	LUM053AVN3	avian	w_avian	wildlife	LUM053	2016-04-12	LUMUMBA (JERICHO)	6	yes	TMP021584	398	A	ERS3416085 (SAMEA5611896)
TMP021607	KHW050GAL3	chickens	poultry	livestock	KHW050	2016-04-06	KAHAWA WEST / JUJA K	6	yes	TMP021607	155	B1	ERS3416086 (SAMEA5611897)
TMP021609	KHW050ANA3	geese	poultry	livestock	KHW050	2016-04-06	KAHAWA WEST / JUJA K	6	yes	TMP021609	1727	B1	ERS3416087 (SAMEA5611898)
TMP021637	KHW050ANA4	geese	poultry	livestock	KHW050	2016-04-06	KAHAWA WEST / JUJA K	6	yes	TMP021637	10	A	ERS3416088 (SAMEA5611899)
TMP021647	KHW050CAP3	goat	ruminant	livestock	KHW050	2016-04-06	KAHAWA WEST / JUJA K	6	yes	TMP021647	423	C	ERS3416089 (SAMEA5611900)
TMP021673	KHW050GAL4	chickens	poultry	livestock	KHW050	2016-04-06	KAHAWA WEST / JUJA K	6	yes	TMP021673	5909	A	ERS3416090 (SAMEA5611901)
TMP021678	KHW049GAL1	chickens	poultry	livestock	KHW049	2016-04-05	KAHAWA WEST / JUJA K	6	yes	TMP021678	206	A	ERS3416091 (SAMEA5611902)
TMP021689	KHW049HUM3	human	human	human	KHW049	2016-04-05	KAHAWA WEST / JUJA K	6	yes	TMP021689	206	A	ERS3416092 (SAMEA5611903)
TMP021693	KHW049BOV4	bovine	ruminant	livestock	KHW049	2016-04-05	KAHAWA WEST / JUJA K	6	yes	TMP021693	641	B1	ERS3416093 (SAMEA5611904)
TMP021717	KHW050HUM2	human	human	human	KHW050	2016-04-06	KAHAWA WEST / JUJA K	6	yes	TMP021717	746	A	ERS3416094 (SAMEA5611905)
TMP021722	KHW050HUM5	human	human	human	KHW050	2016-04-06	KAHAWA WEST / JUJA K	6	yes	TMP021722	1114	A	ERS3416095 (SAMEA5611906)
TMP021732	KHW050MEL3	turkeys	poultry	livestock	KHW050	2016-04-06	KAHAWA WEST / JUJA K	6	yes	TMP021732	206	A	ERS3416096 (SAMEA5611907)
TMP021753	KHW049GAL5	chickens	poultry	livestock	KHW049	2016-04-05	KAHAWA WEST / JUJA K	6	yes	TMP021753	2163	B1	ERS3416097 (SAMEA5611908)
TMP021766	KHW050ROD2	rodent	w_mammal	wildlife	KHW050	2016-04-06	KAHAWA WEST / JUJA K	6	yes	TMP021766	48	A	ERS3416098 (SAMEA5611909)
TMP021795	KHW049GAL6	chickens	poultry	livestock	KHW049	2016-04-05	KAHAWA WEST / JUJA K	6	yes	TMP021795	155	B1	ERS3416100 (SAMEA5611911)
TMP021809	KHW049BOV2	bovine	ruminant	livestock	KHW049	2016-04-05	KAHAWA WEST / JUJA K	6	yes	TMP021809	9541	B1	ERS3416101 (SAMEA5611912)
TMP021820	KHW049GAL7	chickens	poultry	livestock	KHW049	2016-04-05	KAHAWA WEST / JUJA K	6	yes	TMP021820	2705	A	ERS3416102 (SAMEA5611913)
TMP021900	KHW051ROD1	rodent	w_mammal	wildlife	KHW051	2016-04-04	KAHAWA WEST / JUJA K	6	no	TMP021900	155	B1	ERS3416103 (SAMEA5611914)
TMP021939	STC047HUM2	human	human	human	STC047	2016-03-22	SOUTH C	3	yes	TMP021939	10	A	ERS3416104 (SAMEA5611915)
TMP021971	STC048AVN1	avian	w_avian	wildlife	STC048	2016-03-30	SOUTH C	3	no	TMP021971	218	A	ERS3416105 (SAMEA5611916)
TMP022082	STC046HUM3	human	human	human	STC046	2016-03-22	SOUTH C	3	yes	TMP022082	2076	D	ERS3416108 (SAMEA5611920)
TMP022099	STC046GAL2	chickens	poultry	livestock	STC046	2016-03-22	SOUTH C	3	yes	TMP022099	10	A	ERS3416109 (SAMEA5611921)
TMP022110	EAS044ROD3	rodent	w_mammal	wildlife	EAS044	2016-03-15	EASTLEIGH NORTH	5	yes	TMP022110	10	A	ERS3416110 (SAMEA5611922)
TMP022142	EAS045ROD1	rodent	w_mammal	wildlife	EAS045	2016-03-16	EASTLEIGH NORTH	5	no	TMP022142	8369	B1	ERS3416112 (SAMEA5611924)
TMP022209	EAS045ROD3	rodent	w_mammal	wildlife	EAS045	2016-03-16	EASTLEIGH NORTH	5	no	TMP022209	8369	B1	ERS3416113 (SAMEA5611925)
TMP022281	EAS043ROD1	rodent	w_mammal	wildlife	EAS043	2016-03-14	EASTLEIGH NORTH	5	yes	TMP022281	4682	B1	ERS3416114 (SAMEA5611926)
TMP022397	GTN074OVN3	sheep	ruminant	livestock	GTN074	2016-07-13	GATINA	6	yes	TMP022397	206	A	ERS3416115 (SAMEA5611927)
TMP022415	GTN073AVN5	avian	w_avian	wildlife	GTN073	2016-07-12	GATINA	6	yes	TMP022415	2722	B1	ERS3416116 (SAMEA5611928)
TMP022507	GTN074AVN4	avian	w_avian	wildlife	GTN074	2016-07-13	GATINA	6	yes	TMP022507	10	A	ERS3416118 (SAMEA5611930)
TMP022563	GTN074AVN1	avian	w_avian	wildlife	GTN074	2016-07-13	GATINA	6	yes	TMP022563	4598	B1	ERS3416120 (SAMEA5611932)
TMP022740	NGN079AVN3	avian	w_avian	wildlife	NGN079	2016-08-08	NGUNDU	5	yes	TMP022740	442	B1	ERS3416123 (SAMEA5611935)
TMP022768	NGN080OVN1	sheep	ruminant	livestock	NGN080	2016-08-09	NGUNDU	5	yes	TMP022768	2614	B1	ERS3416124 (SAMEA5611936)
TMP022790	NGN080HUM2	human	human	human	NGN080	2016-08-09	NGUNDU	5	yes	TMP022790	10	A	ERS3416125 (SAMEA5611937)
TMP022799	NGN080ANA1	ducks	poultry	livestock	NGN080	2016-08-09	NGUNDU	5	yes	TMP022799	9550	A	ERS3416127 (SAMEA5611939)
TMP023349	EMB085COL7	pigeons	poultry	livestock	EMB085	2016-08-22	EMBAKASI	4	yes	TMP023349	189	A	ERS3416128 (SAMEA5611940)
TMP023356	EMB085GAL6	chickens	poultry	livestock	EMB085	2016-08-22	EMBAKASI	4	yes	TMP023356	2622	B2	ERS3416129 (SAMEA5611941)
TMP023393	EMB085GAL5	chickens	poultry	livestock	EMB085	2016-08-22	EMBAKASI	4	yes	TMP023393	192	B1	ERS3416130 (SAMEA5611942)
TMP023415	EMB085COL9	pigeons	poultry	livestock	EMB085	2016-08-22	EMBAKASI	4	yes	TMP023415	223	B1	ERS3416133 (SAMEA5611945)
TMP023446	EMB085GAL4	chickens	poultry	livestock	EMB085	2016-08-22	EMBAKASI	4	yes	TMP023446	189	A	ERS3416134 (SAMEA5611946)
TMP023454	EMB085HUM3	human	human	human	EMB085	2016-08-22	EMBAKASI	4	yes	TMP023454	2461	A	ERS3416135 (SAMEA5611947)
TMP023506	EMB085GAL1	chickens	poultry	livestock	EMB085	2016-08-22	EMBAKASI	4	yes	TMP023506	189	A	ERS3416137 (SAMEA5611949)
TMP023546	EMB085GAL2	chickens	poultry	livestock	EMB085	2016-08-22	EMBAKASI	4	yes	TMP023546	48	A	ERS3416138 (SAMEA5611950)
TMP023569	EMB085HUM10	human	human	human	EMB085	2016-08-22	EMBAKASI	4	yes	TMP023569	2914	D	ERS3416141 (SAMEA5611953)
TMP023838	MGM095AVN3	avian	w_avian	wildlife	MGM095	2016-09-20	MUGUMOINI	4	no	TMP023838	337	B1	ERS3416148 (SAMEA5611960)
TMP023842	MGM096AVN4	avian	w_avian	wildlife	MGM096	2016-09-21	MUGUMOINI	4	yes	TMP023842	155	B1	ERS3416149 (SAMEA5611961)
TMP023848	MGM095HUM1	human	human	human	MGM095	2016-09-20	MUGUMOINI	4	no	TMP023848	9549	B1	ERS3416150 (SAMEA5611962)
TMP023862	MGM096HUM2	human	human	human	MGM096	2016-09-21	MUGUMOINI	4	yes	TMP023862	58	B1	ERS3416152 (SAMEA5611964)
TMP023867	MGM095ROD1	rodent	w_mammal	wildlife	MGM095	2016-09-20	MUGUMOINI	4	no	TMP023867	223	B1	ERS3416153 (SAMEA5611965)
TMP023873	BOM091PRM1	primate	w_mammal	wildlife	BOM091	2016-09-13	BOMAS	3	yes	TMP023873	218	A	ERS3416154 (SAMEA5611966)
TMP023878	MGM095ROD3	rodent	w_mammal	wildlife	MGM095	2016-09-20	MUGUMOINI	4	no	TMP023878	746	A	ERS3416155 (SAMEA5611967)
TMP023905	MGM096HUM1	human	human	human	MGM096	2016-09-21	MUGUMOINI	4	yes	TMP023905	1049	B1	ERS3416157 (SAMEA5611969)
TMP023908	MGM096GAL1	chickens	poultry	livestock	MGM096	2016-09-21	MUGUMOINI	4	yes	TMP023908	695	A	ERS3416158 (SAMEA5611970)
TMP023917	MGM096GAL2	chickens	poultry	livestock	MGM096	2016-09-21	MUGUMOINI	4	yes	TMP023917	48	A	ERS3416159 (SAMEA5611971)
TMP023922	MGM096GAL4	chickens	poultry	livestock	MGM096	2016-09-21	MUGUMOINI	4	yes	TMP023922	48	A	ERS3416160 (SAMEA5611972)
TMP023930	BOM091PRM2	primate	w_mammal	wildlife	BOM091	2016-09-13	BOMAS	3	yes	TMP023930	939	A	ERS3416161 (SAMEA5611973)
TMP023935	LOR098CNV1	carnivore	w_mammal	wildlife	LOR098	2016-09-28	LORESHO	1	yes	TMP023935	9548	A	ERS3416162 (SAMEA5611974)
TMP023941	LOR097GAL2	chickens	poultry	livestock	LOR097	2016-09-27	LORESHO	1	yes	TMP023941	9547	A	ERS3416163 (SAMEA5611975)
TMP023944	LOR097GAL3	chickens	poultry	livestock	LOR097	2016-09-27	LORESHO	1	yes	TMP023944	205	B1	ERS3416164 (SAMEA5611976)
TMP023954	LOR097NUM5	guinea_fowl	poultry	livestock	LOR097	2016-09-27	LORESHO	1	yes	TMP023954	10	A	ERS3416165 (SAMEA5611977)
TMP023957	LOR097GAL1	chickens	poultry	livestock	LOR097	2016-09-27	LORESHO	1	yes	TMP023957	616	B1	ERS3416166 (SAMEA5611978)
TMP023964	LOR097AVN1	avian	w_avian	wildlife	LOR097	2016-09-27	LORESHO	1	yes	TMP023964	5840	D	ERS3416167 (SAMEA5611979)
TMP023970	LOR097AVN5	avian	w_avian	wildlife	LOR097	2016-09-27	LORESHO	1	yes	TMP023970	5840	D	ERS3416168 (SAMEA5611980)
TMP023975	LOR097AVN3	avian	w_avian	wildlife	LOR097	2016-09-27	LORESHO	1	yes	TMP023975	1196	B1	ERS3416169 (SAMEA5611981)
TMP023983	LOR097NUM2	guinea_fowl	poultry	livestock	LOR097	2016-09-27	LORESHO	1	yes	TMP023983	9557	B1	ERS3416170 (SAMEA5611982)
TMP023989	LOR097NUM6	guinea_fowl	poultry	livestock	LOR097	2016-09-27	LORESHO	1	yes	TMP023989	10	A	ERS3416171 (SAMEA5611983)
TMP023994	LOR097NUM3	guinea_fowl	poultry	livestock	LOR097	2016-09-27	LORESHO	1	yes	TMP023994	10	A	ERS3416172 (SAMEA5611984)
TMP024001	LOR097NUM8	guinea_fowl	poultry	livestock	LOR097	2016-09-27	LORESHO	1	yes	TMP024001	1147	B1	ERS3416173 (SAMEA5611985)
TMP024008	LOR097HUM9	human	human	human	LOR097	2016-09-27	LORESHO	1	yes	TMP024008	200	B1	ERS3416174 (SAMEA5611986)
TMP024012	LOR097HUM2	human	human	human	LOR097	2016-09-27	LORESHO	1	yes	TMP024012	394	D	ERS3416175 (SAMEA5611987)
TMP024018	LOR097HUM4	human	human	human	LOR097	2016-09-27	LORESHO	1	yes	TMP024018	10	A	ERS3416176 (SAMEA5611988)
TMP024025	LOR097HUM8	human	human	human	LOR097	2016-09-27	LORESHO	1	yes	TMP024025	409	A	ERS3416177 (SAMEA5611989)
TMP024029	LOR097HUM6	human	human	human	LOR097	2016-09-27	LORESHO	1	yes	TMP024029	9556	E	ERS3416178 (SAMEA5611990)
TMP024037	LOR097HUM7	human	human	human	LOR097	2016-09-27	LORESHO	1	yes	TMP024037	174	G	ERS3416179 (SAMEA5611991)
TMP024043	LOR097HUM10	human	human	human	LOR097	2016-09-27	LORESHO	1	yes	TMP024043	38	D	ERS3416180 (SAMEA5611992)
TMP024048	LOR097HUM3	human	human	human	LOR097	2016-09-27	LORESHO	1	yes	TMP024048	10	A	ERS3416181 (SAMEA5611993)
TMP024062	LOR097HUM11	human	human	human	LOR097	2016-09-27	LORESHO	1	yes	TMP024062	2852	B1	ERS3416182 (SAMEA5611994)
TMP024091	LOR097NUM4	guinea_fowl	poultry	livestock	LOR097	2016-09-27	LORESHO	1	yes	TMP024091	58	B1	ERS3416186 (SAMEA5611998)
TMP024094	LOR097NUM1	guinea_fowl	poultry	livestock	LOR097	2016-09-27	LORESHO	1	yes	TMP024094	48	A	ERS3416187 (SAMEA5611999)
TMP024102	LOR097HUM1	human	human	human	LOR097	2016-09-27	LORESHO	1	yes	TMP024102	2705	A	ERS3416188 (SAMEA5612000)
TMP024110	LOR098HUM1	human	human	human	LOR098	2016-09-28	LORESHO	1	yes	TMP024110	59	F	ERS3416189 (SAMEA5612001)
TMP024113	LOR098HUM3	human	human	human	LOR098	2016-09-28	LORESHO	1	yes	TMP024113	216	A	ERS3416190 (SAMEA5612002)
TMP024119	LOR098HUM4	human	human	human	LOR098	2016-09-28	LORESHO	1	yes	TMP024119	216	A	ERS3416191 (SAMEA5612003)
TMP024127	LOR098HUM2	human	human	human	LOR098	2016-09-28	LORESHO	1	yes	TMP024127	541	A	ERS3416192 (SAMEA5612004)
TMP024156	LOR098GAL1	chickens	poultry	livestock	LOR098	2016-09-28	LORESHO	1	yes	TMP024156	9554	A	ERS3416197 (SAMEA5612009)
TMP024164	LOR098ANA2	ducks	poultry	livestock	LOR098	2016-09-28	LORESHO	1	yes	TMP024164	9553	A	ERS3416198 (SAMEA5612010)
TMP024168	LOR098LAG1	rabbit	monogastric	livestock	LOR098	2016-09-28	LORESHO	1	yes	TMP024168	5909	A	ERS3416199 (SAMEA5612011)
TMP024175	LOR098GAL5	chickens	poultry	livestock	LOR098	2016-09-28	LORESHO	1	yes	TMP024175	9552	A	ERS3416200 (SAMEA5612012)
TMP024178	LOR098GAL6	chickens	poultry	livestock	LOR098	2016-09-28	LORESHO	1	yes	TMP024178	7611	A	ERS3416201 (SAMEA5612013)
TMP024200	LOR098AVN7	avian	w_avian	wildlife	LOR098	2016-09-28	LORESHO	1	yes	TMP024200	9551	A	ERS3416202 (SAMEA5612014)
TMP024203	LOR098AVN1	avian	w_avian	wildlife	LOR098	2016-09-28	LORESHO	1	yes	TMP024203	6889	A	ERS3416203 (SAMEA5612015)
TMP024209	LOR098OVN1	sheep	ruminant	livestock	LOR098	2016-09-28	LORESHO	1	yes	TMP024209	297	B1	ERS3416204 (SAMEA5612016)
TMP024217	LOR098ANA1	ducks	poultry	livestock	LOR098	2016-09-28	LORESHO	1	yes	TMP024217	6096	B1	ERS3416205 (SAMEA5612017)
TMP024225	LOR098CAP2	goat	ruminant	livestock	LOR098	2016-09-28	LORESHO	1	yes	TMP024225	58	B1	ERS3416206 (SAMEA5612018)
TMP024230	LOR098CAP1	goat	ruminant	livestock	LOR098	2016-09-28	LORESHO	1	yes	TMP024230	1304	B1	ERS3416207 (SAMEA5612019)
TMP024240	LOR098CNV2	carnivore	w_mammal	wildlife	LOR098	2016-09-28	LORESHO	1	yes	TMP024240	6096	B1	ERS3416208 (SAMEA5612020)
TMP024245	LOR098BAT2	bat	w_bat	wildlife	LOR098	2016-09-28	LORESHO	1	yes	TMP024245	93	A	ERS3416209 (SAMEA5612021)
TMP024251	LOR098HUM5	human	human	human	LOR098	2016-09-28	LORESHO	1	yes	TMP024251	4732	D	ERS3416210 (SAMEA5612022)
TMP024261	LOR098BAT4	bat	w_bat	wildlife	LOR098	2016-09-28	LORESHO	1	yes	TMP024261	99	B1	ERS3416211 (SAMEA5612023)
TMP024272	LOR099HUM1	human	human	human	LOR099	2016-10-03	LORESHO	1	no	TMP024272	48	A	ERS3416213 (SAMEA5612025)
TMP024283	LOR099HUM3	human	human	human	LOR099	2016-10-03	LORESHO	1	no	TMP024283	998	B2	ERS3416214 (SAMEA5612026)
TMP024287	LOR099HUM6	human	human	human	LOR099	2016-10-03	LORESHO	1	no	TMP024287	69	D	ERS3416215 (SAMEA5612027)
TMP024293	LOR099HUM4	human	human	human	LOR099	2016-10-03	LORESHO	1	no	TMP024293	1011	D	ERS3416216 (SAMEA5612028)
TMP024302	LOR099HUM2	human	human	human	LOR099	2016-10-03	LORESHO	1	no	TMP024302	155	B1	ERS3416217 (SAMEA5612029)
TMP024305	SPV100ROD1	rodent	w_mammal	wildlife	SPV100	2016-10-05	SPRING VALLEY	2	yes	TMP024305	6096	B1	ERS3416218 (SAMEA5612030)
TMP024412	LOR097GAL4	chickens	poultry	livestock	LOR097	2016-09-27	LORESHO	1	yes	TMP024412	6736	E	ERS3416219 (SAMEA5612031)
TMP024444	LOR099HUM7	human	human	human	LOR099	2016-10-03	LORESHO	1	no	TMP024444	224	B1	ERS3416220 (SAMEA5612032)
TMP024453	LOR097GAL7	chickens	poultry	livestock	LOR097	2016-09-27	LORESHO	1	yes	TMP024453	48	A	ERS3416221 (SAMEA5612033)
TMP024547	LOR097GAL6	chickens	poultry	livestock	LOR097	2016-09-27	LORESHO	1	yes	TMP024547	10	A	ERS3416222 (SAMEA5612034)
TWAG00168	MIH067HUM1	human	human	human	MIH067	2016-06-07	MIHANGO	5	yes	TWAG00168	10	A	ERS3416224 (SAMEA5612036)
TWAG00173	SPV065HUM3	human	human	human	SPV065	2016-06-06	SPRING VALLEY	2	no	TWAG00173	226	A	ERS3416225 (SAMEA5612037)
TWAG00177	MIH067HUM2	human	human	human	MIH067	2016-06-07	MIHANGO	5	yes	TWAG00177	746	A	ERS3416226 (SAMEA5612038)
TWAG00193	MIH067NUM1	guinea_fowl	poultry	livestock	MIH067	2016-06-07	MIHANGO	5	yes	TWAG00193	219	E	ERS3416228 (SAMEA5612040)
TWAG00196	MIH068HUM1	human	human	human	MIH068	2016-06-08	MIHANGO	5	yes	TWAG00196	295	B1	ERS3416229 (SAMEA5612041)
TWAG00202	MIH068HUM2	human	human	human	MIH068	2016-06-08	MIHANGO	5	yes	TWAG00202	226	A	ERS3416230 (SAMEA5612042)
TWAG00211	MIH068HUM4	human	human	human	MIH068	2016-06-08	MIHANGO	5	yes	TWAG00211	9561	B2	ERS3416231 (SAMEA5612043)
TWAG00214	MIH068HUM3	human	human	human	MIH068	2016-06-08	MIHANGO	5	yes	TWAG00214	4532	B1	ERS3416232 (SAMEA5612044)
TWAG00249	MIH067AVN4	avian	w_avian	wildlife	MIH067	2016-06-07	MIHANGO	5	yes	TWAG00249	679	B1	ERS3416236 (SAMEA5612048)
TWAG00263	MIH068GAL2	chickens	poultry	livestock	MIH068	2016-06-08	MIHANGO	5	yes	TWAG00263	9560	A	ERS3416237 (SAMEA5612049)
TWAG00283	MIH068AVN6	avian	w_avian	wildlife	MIH068	2016-06-08	MIHANGO	5	yes	TWAG00283	602	B1	ERS3416238 (SAMEA5612050)
TWAG00288	MIH068AVN3	avian	w_avian	wildlife	MIH068	2016-06-08	MIHANGO	5	yes	TWAG00288	607	A	ERS3416239 (SAMEA5612051)
TWAG00294	MIH067ROD1	rodent	w_mammal	wildlife	MIH067	2016-06-07	MIHANGO	5	yes	TWAG00294	1148	B1	ERS3416240 (SAMEA5612052)
TWAG00300	MIH068AVN7	avian	w_avian	wildlife	MIH068	2016-06-08	MIHANGO	5	yes	TWAG00300	7020	B1	ERS3416241 (SAMEA5612053)
TWAG00315	MIH068ROD2	rodent	w_mammal	wildlife	MIH068	2016-06-08	MIHANGO	5	yes	TWAG00315	9479	B1	ERS3416242 (SAMEA5612054)
TWAG00317	MIH068GAL1	chickens	poultry	livestock	MIH068	2016-06-08	MIHANGO	5	yes	TWAG00317	1308	B1	ERS3416243 (SAMEA5612055)
TWAG00324	MIH068LAG1	rabbit	monogastric	livestock	MIH068	2016-06-08	MIHANGO	5	yes	TWAG00324	1304	B1	ERS3416244 (SAMEA5612056)
TWAG00330	MIH067AVN1	avian	w_avian	wildlife	MIH067	2016-06-07	MIHANGO	5	yes	TWAG00330	224	B1	ERS3416245 (SAMEA5612057)
TWAG00337	MIH068LAG2	rabbit	monogastric	livestock	MIH068	2016-06-08	MIHANGO	5	yes	TWAG00337	1304	B1	ERS3416246 (SAMEA5612058)
TWAG00343	MIH068LAG4	rabbit	monogastric	livestock	MIH068	2016-06-08	MIHANGO	5	yes	TWAG00343	1304	B1	ERS3416247 (SAMEA5612059)
TWAG00351	SPV065ROD1	rodent	w_mammal	wildlife	SPV065	2016-06-06	SPRING VALLEY	2	no	TWAG00351	297	B1	ERS3416248 (SAMEA5612060)
TWAG00365	MIH067AVN7	avian	w_avian	wildlife	MIH067	2016-06-07	MIHANGO	5	yes	TWAG00365	224	B1	ERS3416249 (SAMEA5612061)
TWAG00379	MIH069HUM3	human	human	human	MIH069	2016-06-13	MIHANGO	5	no	TWAG00379	372	B2	ERS3416251 (SAMEA5612063)
TWAG00386	MIH069HUM1	human	human	human	MIH069	2016-06-13	MIHANGO	5	no	TWAG00386	223	B1	ERS3416252 (SAMEA5612064)
TWAG1681	KTS088ROD2	rodent	w_mammal	wildlife	KTS088	2016-09-05	KITISURU	1	yes	TWAG1681	1303	A	ERS3416253 (SAMEA5612065)
TWAG1688	BOM091HUM3	human	human	human	BOM091	2016-09-13	BOMAS	3	yes	TWAG1688	101	B1	ERS3416254 (SAMEA5612066)
TWAG1716	BOM091AVN1	avian	w_avian	wildlife	BOM091	2016-09-13	BOMAS	3	yes	TWAG1716	9542	A	ERS3416259 (SAMEA5612071)
TWAG1723	BOM091GAL3	chickens	poultry	livestock	BOM091	2016-09-13	BOMAS	3	yes	TWAG1723	2351	B1	ERS3416260 (SAMEA5612072)
TWAG1731	BOM091GAL5	chickens	poultry	livestock	BOM091	2016-09-13	BOMAS	3	yes	TWAG1731	641	B1	ERS3416261 (SAMEA5612073)
TWAG1734	BOM091ANA2	geese	poultry	livestock	BOM091	2016-09-13	BOMAS	3	yes	TWAG1734	48	A	ERS3416262 (SAMEA5612074)
TWAG1742	BOM091MEL1	turkeys	poultry	livestock	BOM091	2016-09-13	BOMAS	3	yes	TWAG1742	127	B2	ERS3416263 (SAMEA5612075)
TWAG1748	BOM091GAL1	chickens	poultry	livestock	BOM091	2016-09-13	BOMAS	3	yes	TWAG1748	4704	A	ERS3416264 (SAMEA5612076)
TWAG1754	BOM091LAG1	rabbit	monogastric	livestock	BOM091	2016-09-13	BOMAS	3	yes	TWAG1754	9559	A	ERS3416265 (SAMEA5612077)
TWAG1761	BOM091GAL2	chickens	poultry	livestock	BOM091	2016-09-13	BOMAS	3	yes	TWAG1761	9559	A	ERS3416266 (SAMEA5612078)
TWAG1772	BOM091GAL4	chickens	poultry	livestock	BOM091	2016-09-13	BOMAS	3	yes	TWAG1772	2351	B1	ERS3416267 (SAMEA5612079)
TWAG1775	BOM091ANA3	geese	poultry	livestock	BOM091	2016-09-13	BOMAS	3	yes	TWAG1775	6750	A	ERS3416268 (SAMEA5612080)
TWAG1784	BOM091NUM2	guinea_fowl	poultry	livestock	BOM091	2016-09-13	BOMAS	3	yes	TWAG1784	7329	B1	ERS3416269 (SAMEA5612081)
TWAG1788	BOM091NUM1	guinea_fowl	poultry	livestock	BOM091	2016-09-13	BOMAS	3	yes	TWAG1788	9558	A	ERS3416270 (SAMEA5612082)
TWAG1803	BOM091AVN3	avian	w_avian	wildlife	BOM091	2016-09-13	BOMAS	3	yes	TWAG1803	448	B1	ERS3416272 (SAMEA5612084)
TWAG1809	BOM091AVN2	avian	w_avian	wildlife	BOM091	2016-09-13	BOMAS	3	yes	TWAG1809	683	B1	ERS3416273 (SAMEA5612085)
TWAG1814	BOM092HUM1	human	human	human	BOM092	2016-09-14	BOMAS	3	yes	TWAG1814	1727	B1	ERS3416274 (SAMEA5612086)
TWAG1821	BOM091HUM5	human	human	human	BOM091	2016-09-13	BOMAS	3	yes	TWAG1821	9566	B1	ERS3416275 (SAMEA5612087)
TWAG1826	BOM092HUM2	human	human	human	BOM092	2016-09-14	BOMAS	3	yes	TWAG1826	58	B1	ERS3416276 (SAMEA5612088)
TWAG1831	BOM091HUM2	human	human	human	BOM091	2016-09-13	BOMAS	3	yes	TWAG1831	4537	A	ERS3416277 (SAMEA5612089)
TWAG1848	BOM092ROD1	rodent	w_mammal	wildlife	BOM092	2016-09-14	BOMAS	3	yes	TWAG1848	9441	B1	ERS3416280 (SAMEA5612092)
TWAG1857	BOM091ROD1	rodent	w_mammal	wildlife	BOM091	2016-09-13	BOMAS	3	yes	TWAG1857	4732	B1	ERS3416281 (SAMEA5612093)
TWAG1862	BOM092CAP1	goat	ruminant	livestock	BOM092	2016-09-14	BOMAS	3	yes	TWAG1862	9564	B2	ERS3416282 (SAMEA5612094)
TWAG1869	BOM092CAP5	goat	ruminant	livestock	BOM092	2016-09-14	BOMAS	3	yes	TWAG1869	297	B1	ERS3416283 (SAMEA5612095)
TWAG1873	BOM092CAP2	goat	ruminant	livestock	BOM092	2016-09-14	BOMAS	3	yes	TWAG1873	1727	B1	ERS3416284 (SAMEA5612096)
TWAG1878	BOM092CAP4	goat	ruminant	livestock	BOM092	2016-09-14	BOMAS	3	yes	TWAG1878	297	B1	ERS3416285 (SAMEA5612097)
TWAG1884	BOM092CAP3	goat	ruminant	livestock	BOM092	2016-09-14	BOMAS	3	yes	TWAG1884	447	B1	ERS3416286 (SAMEA5612098)
TWAG1891	BOM092GAL1	chickens	poultry	livestock	BOM092	2016-09-14	BOMAS	3	yes	TWAG1891	2935	A	ERS3416287 (SAMEA5612099)
TWAG1901	BOM091ROD3	rodent	w_mammal	wildlife	BOM091	2016-09-13	BOMAS	3	yes	TWAG1901	1304	B1	ERS3416289 (SAMEA5612101)
TWAG1910	BOM092ROD2	rodent	w_mammal	wildlife	BOM092	2016-09-14	BOMAS	3	yes	TWAG1910	9441	B1	ERS3416290 (SAMEA5612102)
TWAG1916	MGM094AVN2	avian	w_avian	wildlife	MGM094	2016-09-19	MUGUMOINI	4	yes	TWAG1916	642	B1	ERS3416291 (SAMEA5612103)
TWAG1922	MGM094GAL2	chickens	poultry	livestock	MGM094	2016-09-19	MUGUMOINI	4	yes	TWAG1922	398	A	ERS3416292 (SAMEA5612104)
TWAG1926	MGM094AVN3	avian	w_avian	wildlife	MGM094	2016-09-19	MUGUMOINI	4	yes	TWAG1926	58	B1	ERS3416293 (SAMEA5612105)
TWAG1933	MGM094GAL1	chickens	poultry	livestock	MGM094	2016-09-19	MUGUMOINI	4	yes	TWAG1933	348	B1	ERS3416294 (SAMEA5612106)
TWAG1958	MGM094HUM2	human	human	human	MGM094	2016-09-19	MUGUMOINI	4	yes	TWAG1958	9562	B1	ERS3416298 (SAMEA5612110)
TWAG1962	BOM091ROD2	rodent	w_mammal	wildlife	BOM091	2016-09-13	BOMAS	3	yes	TWAG1962	2705	A	ERS3416299 (SAMEA5612111)
TWAG1967	MGM095AVN4	avian	w_avian	wildlife	MGM095	2016-09-20	MUGUMOINI	4	no	TWAG1967	2351	B1	ERS3416300 (SAMEA5612112)
TWAG1974	MGM096AVN1	avian	w_avian	wildlife	MGM096	2016-09-21	MUGUMOINI	4	yes	TWAG1974	48	A	ERS3416301 (SAMEA5612113)
TWAG1982	MGM095ROD2	rodent	w_mammal	wildlife	MGM095	2016-09-20	MUGUMOINI	4	no	TWAG1982	657	G	ERS3416302 (SAMEA5612114)
TWAG1985	MGM094HUM1	human	human	human	MGM094	2016-09-19	MUGUMOINI	4	yes	TWAG1985	8818	A	ERS3416303 (SAMEA5612115)
TWAG1995	MGM094HUM4	human	human	human	MGM094	2016-09-19	MUGUMOINI	4	yes	TWAG1995	1463	B1	ERS3416304 (SAMEA5612116)
TWAG1997	MGM094HUM5	human	human	human	MGM094	2016-09-19	MUGUMOINI	4	yes	TWAG1997	278	B1	ERS3416305 (SAMEA5612117)
TWAG2004	MGM095HUM2	human	human	human	MGM095	2016-09-20	MUGUMOINI	4	no	TWAG2004	12	B2	ERS3416306 (SAMEA5612118)

## Sheet: TableS2
Host Category	Constituent Host Organisms and Total Samples (n)	Top 3 Sequence Types (ST)
Human (H)	Humans (n=311)	ST10 (11%), ST155 (5%), ST58 (4%)
Livestock Bird (LB)	Poultry (n=324)	ST48 (8%), ST10 (6%), ST155 (5%)
	Chickens, Ducks, Geese and Guinea fowl, Pigeons, Turkeys
Livestock Mammal (LM)	Ruminants (n=170)	ST297 (9%), ST10 (6%), ST48 (5%)
	Cows, Goats and Sheep
	Monogastrics (n=87)
	Pigs and Rabbits
Wild Bird (WB)	Assorted sp. (n=245)	ST10 (5%), ST48 (4%), ST155 (4%)
	Predominantly sparrows and other seed eating birds
Wild Mammal (WM)	Assorted sp. (n=130)	ST9441 (11%), ST10 (8%), ST48 (5%)
	Rodents, Bats, Primates

## Sheet: TableS3
Pair	Isolate ID	cgMLST	cgSNPs	Source	ST	HHID	Wealth group	AMR	Livestock keeping	Liv_exposure	Edu	M/F	Occupation	Age
1	TMP022790	1	4	chickens	10	NGN080	5		yes	moving handling housing manure milking eggs slaughter	1	M	domestic	37
	INT008356					GTN074	6
2	PLQ2189	1	6	geese	538	KTS088	1		yes	moving handling housing manure eggs slaughter	2	M	farmhand	36
	PLQ2296					KTS088	1
3	ALQ020141	3	0	chickens	23	UTH030	6	aph(3'')-Ib, aph(6)-Id, blaTEM-1B, dfrA8, mph(A), sul2	no	N/A	N/A	N/A	N/A	N/A
	ALQ020449					UTH029	6	aph(3'')-Ib, aph(6)-Id, blaTEM-1B, dfrA8, mph(A), sul2
4	INT004723	3	1	bovine	6178	KRR037	2		yes	handling milking eggs	6	M	public_sector	60
	INT004696					KRR037	2
5	INT007533	3	4	ducks	58	MWK056	6		yes	moving handling housing manure	3	M	domestic	36
	INT007394					MWK056	6	aph(3'')-Ib, aph(6)-Id, sul2, tet(A)
6	ALQ023299	4	0	rabbit	9454	SPV064	2		yes	moving handling housing manure milking eggs slaughter	2	M	farmhand	31
	INT006051					SPV064	2
7	ALQ023299	4	0	turkeys	9454	SPV064	2		yes	moving handling housing manure milking eggs slaughter	2	M	farmhand	31
	INT006147					SPV064	2
8	TMP021689	4	0	chickens	206	KHW049	6	ant(3'')-Ia, aph(3'')-Ib, aph(3')-Ia, aph(6)-Id, dfrA14, mph(A), sul2, tet(A)	yes	N/A	N/A	N/A	N/A	N/A
	TMP021678					KHW049	6	ant(3'')-Ia, aph(3'')-Ib, aph(3')-Ia, aph(6)-Id, dfrA14, mph(A), sul2, tet(A)
9	INT007648	8	5	turkeys	1237	KOR058	7		yes	N/A	N/A	N/A	N/A	N/A
	INT005176					EAS044	5
10	TMP024272	10	10	chickens	48	LOR099	1	blaTEM-1C,	no	none	6	M	manager	57
	TMP024453					LOR097	1	blaTEM-1C, tet(A)
