# Supplementary material for: Population genomics of Escherichia coli in livestock-keeping households across a rapidly developing urban landscape
Source: Nat Microbiol. 2022 Mar 14;7(4):581–9. doi: 10.1038/s41564-022-01079-y (PMC8975746; doi:10.1038/s41564-022-01079-y)
Supplement: Source Data Fig. 1 — Metadata (isolate source, Clermont phylotype and MLST) and Newick tree for Fig. 1. [file 41564_2022_1079_MOESM4_ESM.xlsx]

## Sheet: Source
INT004489	poultry
INT007896	ruminant
ALQ017149	monogastric
TMP016826	poultry
PLQ000690	w_mammal
TWAG1933	poultry
INT006147	poultry
TMP018895	poultry
TWAG1742	poultry
ALQ034869	w_avian
INT004978	human
INT010153	poultry
TMP020046	w_avian
INT003738	poultry
INT000407	human
INT007840	w_avian
PLQ000544	ruminant
TMP019021	ruminant
TMP021809	ruminant
ALQ018703	poultry
TMP019418	human
ALQ034855	poultry
ALQ019778	ruminant
TMP021570	poultry
TMP023393	poultry
TMP021066	poultry
TMP019837	ruminant
INT005910	w_mammal
ALQ023291	poultry
TWAG1962	w_mammal
TWAG00177	human
ALQ034634	poultry
PLQ000534	w_avian
INT003535	poultry
TMP016212	ruminant
TMP014935	monogastric
TMP019291	human
TMP020445	poultry
TMP021217	monogastric
TMP020763	monogastric
TMP018787	poultry
INT004362	w_avian
ALQ023279	ruminant
ALQ019637	ruminant
TMP021678	poultry
ALQ019097	w_mammal
ALQ034775	w_mammal
INT010144	w_avian
PLQ2349	human
INT006303	poultry
PLQ2302	w_avian
TMP017068	monogastric
TMP022415	w_avian
ALQ020147	human
PL015286	w_mammal
INT004250	human
PLQ2439	human
TMP016193	poultry
PLQ000536	ruminant
INT003295	poultry
TMP016540	w_avian
TWAG00211	human
PLQ000515	human
ALQ020070	w_avian
TMP020914	ruminant
TMP020434	poultry
TMP018332	w_avian
TMP018950	human
TMP016375	monogastric
TMP019506	w_mammal
ALQ035001	poultry
ALQ019539	w_avian
ALQ018643	poultry
TWAG1681	w_mammal
INT005627	w_avian
ALQ020439	w_avian
TWAG1869	ruminant
ALQ018502	w_avian
PLQ000550	poultry
TMP021693	ruminant
INT004258	poultry
PLQ2237	poultry
TMP019279	human
ALQ019471	poultry
INT004966	w_avian
INT008756	w_avian
INT004744	human
TMP024110	human
TMP019832	w_mammal
ALQ032758	human
TMP016229	w_mammal
TMP015013	w_mammal
INT003143	ruminant
TMP016129	w_avian
TMP021113	w_mammal
ALQ017249	w_avian
INT004165	w_avian
INT007704	w_avian
ALQ019851	poultry
TMP014973	monogastric
INT007864	w_avian
INT003467	w_avian
TMP023954	poultry
INT007168	w_avian
TMP019549	w_bat
ALQ020457	ruminant
INT003331	w_avian
TMP016655	w_avian
PL015069	w_avian
TWAG1754	monogastric
TMP021722	human
ALQ034735	human
INT004482	poultry
TMP019342	w_avian
INT008641	human
ALQ020041	human
TMP023935	w_mammal
INT004222	w_avian
TMP019218	w_avian
ALQ020467	w_bat
TWAG1731	poultry
INT004989	w_avian
TMP024293	human
INT003626	monogastric
PLQ000733	w_bat
INT005389	poultry
TMP016016	ruminant
TMP021101	w_mammal
TMP019892	human
INT007567	monogastric
INT005828	w_mammal
TMP016322	human
PLQ000847	ruminant
INT004860	w_mammal
INT004464	human
INT003413	human
TMP018696	human
TMP020424	ruminant
INT005224	ruminant
INT007750	human
TMP023922	poultry
TMP019956	ruminant
ALQ034949	w_bat
ALQ028278	w_avian
INT005556	human
INT004746	human
INT000311	poultry
ALQ019694	human
TMP018417	monogastric
ALQ028350	monogastric
TMP018756	ruminant
TMP024200	w_avian
TMP019867	ruminant
ALQ034825	w_mammal
TMP022209	w_mammal
TWAG1891	poultry
TMP024018	human
TMP016092	ruminant
ALQ028080	human
INT004522	poultry
ALQ028331	w_mammal
INT005486	human
TMP020451	ruminant
TMP024008	human
ALQ023198	w_avian
INT005276	w_mammal
TWAG00315	w_mammal
INT004261	poultry
ALQ017070	w_avian
TMP019138	poultry
PLQ000279	w_avian
TMP019244	w_avian
ALQ017135	w_avian
ALQ020065	ruminant
INT005129	poultry
INT010138	human
INT004664	poultry
ALQ020217	ruminant
ALQ034639	poultry
ALQ018998	w_mammal
TMP021179	human
INT010030	w_mammal
TMP019979	w_avian
INT005045	ruminant
ALQ032797	poultry
INT005712	human
TWAG1910	w_mammal
TMP021005	w_avian
INT007815	human
ALQ019519	poultry
ALQ028086	ruminant
TMP024156	poultry
TMP015788	human
PLQ2193	human
TWAG00337	monogastric
TMP021043	poultry
INT007974	w_avian
TMP016344	poultry
TMP024245	w_bat
ALQ018577	poultry
TMP024029	human
INT005840	poultry
PLQ2423	human
ALQ019065	ruminant
TMP016868	ruminant
ALQ018852	w_avian
INT007450	human
TMP016150	w_avian
ALQ023169	poultry
PLQ2204	human
TMP019567	human
ALQ034629	poultry
INT007668	ruminant
INT004542	poultry
ALQ019153	poultry
TMP024261	w_bat
TWAG00379	human
INT004446	human
TMP024043	human
TMP020486	ruminant
INT004326	human
ALQ019512	poultry
TMP019155	poultry
INT007587	monogastric
INT007674	poultry
ALQ020412	w_mammal
PLQ000890	w_mammal
INT007083	poultry
INT010025	w_avian
TMP015566	ruminant
ALQ034713	w_avian
TMP024302	human
INT005778	poultry
TMP023873	w_mammal
TMP019701	w_avian
TMP015164	poultry
TMP024025	human
INT005886	human
INT004621	w_mammal
INT000384	w_avian
ECL000675	poultry
ALQ020166	w_avian
TMP020784	ruminant
ALQ023245	human
INT005315	human
INT007968	human
ALQ034833	poultry
PLQ2432	human
TMP016015	human
ALQ023128	human
TMP019822	w_mammal
TMP016878	ruminant
INT004178	w_avian
PL015056	ruminant
TMP016422	poultry
TMP020313	human
PLQ000934	w_avian
TMP016651	w_mammal
PLQ2453	poultry
INT005898	w_mammal
INT004775	human
INT007079	ruminant
TMP024037	human
INT004590	human
INT007479	monogastric
PLQ000468	poultry
TMP019659	w_mammal
INT005459	human
TMP024127	human
INT003724	poultry
INT010104	poultry
TMP024217	poultry
INT005706	human
ALQ028010	human
PLQ000899	w_avian
PLQ000474	poultry
INT004160	human
TMP016428	w_bat
ALQ019860	poultry
TMP015846	poultry
TMP015147	w_avian
INT007598	poultry
TMP023349	poultry
ALQ034823	w_mammal
ALQ028321	w_avian
ALQ035074	w_avian
TMP019846	ruminant
ALQ019645	poultry
INT005037	ruminant
ALQ019980	human
TMP021196	w_avian
INT007404	monogastric
PL015129	w_mammal
ALQ019495	human
INT003875	poultry
TMP024240	w_mammal
ALQ020028	human
ALQ019429	w_bat
INT003124	w_avian
INT007688	ruminant
INT005745	w_avian
INT005794	ruminant
TMP021025	human
INT005893	w_avian
TMP024287	human
ALQ018557	ruminant
PLQ000886	ruminant
TMP019461	w_avian
TMP016545	w_bat
INT004897	poultry
TWAG00193	poultry
TMP019613	w_avian
TMP015252	poultry
TMP023842	w_avian
TMP022740	w_avian
TMP021076	w_avian
ALQ017456	poultry
TMP021253	monogastric
TMP020494	ruminant
INT007070	w_mammal
TWAG1862	ruminant
TMP022142	w_mammal
ALQ023180	ruminant
ALQ034852	w_mammal
ALQ028781	ruminant
TMP020076	w_avian
ALQ035128	monogastric
ALQ020007	w_avian
ALQ034881	human
TMP016026	human
INT003888	poultry
TMP020733	ruminant
TMP020669	ruminant
TMP019828	ruminant
TMP016275	poultry
ALQ035097	poultry
TMP016369	monogastric
INT008768	ruminant
ALQ019380	ruminant
TWAG1985	human
PLQ000675	ruminant
PL015154	human
PLQ2455	poultry
ALQ019604	human
INT005938	poultry
PLQ000871	poultry
TWAG1848	w_mammal
TMP019109	poultry
TWAG1982	w_mammal
ALQ019628	ruminant
TMP016946	w_avian
INT004653	w_avian
INT004805	poultry
TMP020758	poultry
INT004819	w_bat
ALQ019005	poultry
TMP020012	poultry
INT005201	w_avian
PLQ000652	ruminant
INT004690	poultry
TMP015312	poultry
TMP015485	monogastric
PLQ000629	w_avian
TWAG00294	w_mammal
INT004240	w_avian
INT010007	w_avian
INT007414	poultry
INT000414	human
ALQ020076	ruminant
TMP020939	w_avian
TMP018687	ruminant
TMP014972	monogastric
TMP019133	human
TMP023838	w_avian
PLQ000643	human
INT008830	w_avian
INT007575	w_avian
TMP023917	poultry
INT005987	w_mammal
TMP016388	human
INT004513	poultry
INT005650	w_mammal
TMP020748	ruminant
INT010095	poultry
INT007776	monogastric
TMP019456	w_avian
ALQ019961	w_mammal
INT004883	poultry
INT005058	w_mammal
TMP016488	human
PLQ2474	human
INT004696	ruminant
ALQ018627	poultry
ALQ019653	w_avian
ALQ017407	poultry
INT004284	w_mammal
TMP020812	human
TMP016889	ruminant
TMP020950	ruminant
TMP022281	w_mammal
ALQ034625	w_avian
PL015122	w_avian
ALQ034796	human
INT005209	w_avian
TMP024091	poultry
TMP019555	w_mammal
INT007887	monogastric
INT004539	poultry
TMP022110	w_mammal
ALQ020094	ruminant
ALQ020080	ruminant
TWAG1748	poultry
PL015044	ruminant
TMP024444	human
TMP022099	poultry
TWAG1873	ruminant
INT006213	w_bat
INT004785	human
PLQ000600	ruminant
ALQ034601	human
PL015259	human
TMP018806	poultry
TMP021220	monogastric
PLQ2281	ruminant
TMP020860	human
TMP019950	ruminant
TMP015782	poultry
TMP021244	monogastric
INT004194	poultry
INT007924	poultry
TMP019332	poultry
PLQ2279	poultry
INT007962	human
TWAG1826	human
INT007844	w_avian
INT007556	monogastric
TMP021013	human
ALQ019897	w_avian
TMP018314	poultry
ALQ028214	monogastric
TMP018505	ruminant
PLQ000587	poultry
ALQ020433	human
PLQ2243	ruminant
TMP021307	human
INT004357	w_avian
TMP019524	ruminant
TMP019571	human
TMP016452	w_avian
ALQ019832	human
TMP019362	w_avian
ALQ017368	poultry
INT007803	human
INT007882	monogastric
PL015118	w_avian
TMP021939	human
PLQ2265	poultry
TMP019339	ruminant
TMP020694	human
TWAG1995	human
INT004612	ruminant
TWAG00196	human
PLQ001005	ruminant
PLQ2489	human
TMP020442	ruminant
TMP018557	ruminant
TMP019236	w_avian
TMP019709	w_avian
TMP016034	w_mammal
TMP018474	w_mammal
TMP019468	w_avian
INT005518	w_avian
INT003681	human
INT005465	human
INT007810	human
TMP018521	poultry
INT007563	ruminant
TMP015108	monogastric
INT003135	human
INT004856	w_mammal
INT005496	w_avian
ALQ028174	w_avian
PLQ000881	poultry
INT004422	human
INT007684	poultry
TMP020063	human
PLQ2270	poultry
TMP021900	w_mammal
INT003440	ruminant
ALQ019596	human
INT005103	poultry
ALQ023237	w_avian
INT003929	poultry
PLQ2493	human
INT004268	poultry
ALQ018756	ruminant
TMP022563	w_avian
TMP018919	poultry
TMP015343	human
ALQ023267	human
INT000379	w_avian
INT007120	poultry
TMP021207	monogastric
TMP016831	poultry
ALQ017189	ruminant
TMP020920	ruminant
TMP023867	w_mammal
INT007544	monogastric
ALQ023216	ruminant
TMP015778	human
TMP016258	monogastric
INT005741	w_avian
TMP018555	ruminant
TMP019211	w_avian
INT003119	poultry
INT004392	w_avian
ALQ028998	monogastric
ALQ023151	human
PLQ2252	poultry
TMP016409	human
ALQ020444	w_avian
TMP016357	human
ALQ032689	human
INT005313	human
TMP023546	poultry
ALQ023188	ruminant
ALQ020022	human
TMP019171	human
TMP023862	human
ECL000753	w_bat
INT010125	poultry
TMP019713	w_avian
TMP018398	w_avian
TMP016234	w_avian
TWAG1809	w_avian
PLQ000951	w_bat
PL015025	human
TMP023930	w_mammal
ALQ023305	human
INT005765	poultry
TMP020020	human
TWAG00343	monogastric
INT007733	ruminant
TMP016254	poultry
INT005822	w_avian
TMP019975	w_avian
TMP021281	w_avian
INT005734	w_avian
INT008846	w_avian
INT007394	poultry
ALQ020044	human
PL015075	w_avian
TWAG1734	poultry
INT010071	poultry
TMP015837	ruminant
INT004821	poultry
INT004723	human
PL015271	w_mammal
TMP016572	poultry
INT005657	w_avian
PLQ2308	poultry
ALQ020035	human
ALQ019167	w_avian
ALQ017332	monogastric
TMP017049	poultry
PLQ000861	poultry
PLQ000715	w_avian
ALQ023211	ruminant
INT004834	poultry
TMP020842	w_avian
INT007678	ruminant
TMP023964	w_avian
INT005135	poultry
INT005810	poultry
TMP016496	human
TMP016398	poultry
ALQ034865	poultry
INT010049	w_mammal
INT005538	w_avian
TMP019102	monogastric
TMP016528	monogastric
INT004497	w_mammal
TMP016857	human
TMP024001	poultry
ALQ020153	w_avian
INT004170	w_avian
ALQ028389	monogastric
PLQ2385	human
TMP023970	w_avian
ALQ023353	w_mammal
INT005029	ruminant
TMP020771	ruminant
INT004400	human
ALQ019883	w_mammal
TMP023878	w_mammal
INT004680	poultry
TMP018826	poultry
TMP021082	w_mammal
TMP024251	human
TMP015511	monogastric
ALQ018899	poultry
TMP015796	human
ALQ019542	human
TMP024412	poultry
ALQ028402	human
INT008593	human
INT006152	monogastric
PLQ000484	poultry
TMP020787	w_avian
INT007397	monogastric
TMP021061	ruminant
INT004888	poultry
INT005113	poultry
PLQ2445	poultry
TMP024168	monogastric
INT007857	w_avian
PLQ2198	human
ALQ034916	human
ALQ034702	w_avian
TMP018526	ruminant
INT006156	poultry
TMP019349	w_avian
PLQ2296	poultry
TMP024062	human
TMP023989	poultry
ALQ019508	w_mammal
TMP019369	w_avian
TMP019297	w_mammal
INT005729	w_avian
ALQ019585	human
PLQ000742	w_mammal
TMP015713	poultry
TWAG1784	poultry
PLQ000521	human
INT005092	human
ALQ017358	monogastric
TMP021048	poultry
INT006356	poultry
ALQ019137	monogastric
PLQ000941	w_mammal
TMP019388	poultry
INT010069	poultry
INT005501	w_mammal
TMP020331	w_mammal
INT004405	human
INT004212	w_mammal
TMP019863	ruminant
ALQ019875	monogastric
ALQ017277	poultry
INT003916	poultry
INT007096	poultry
INT005608	poultry
INT005279	w_avian
ALQ020402	human
PLQ2189	human
PLQ000925	w_avian
INT004377	w_avian
ALQ020131	human
TMP014924	poultry
PL015111	w_mammal
TMP021202	w_avian
PLQ2249	poultry
INT003115	poultry
TWAG00324	monogastric
ALQ018881	poultry
INT010108	poultry
INT005559	human
TMP021095	w_mammal
TMP024113	human
TMP016843	w_avian
INT004323	w_mammal
TMP019173	human
ALQ019817	w_avian
ALQ034837	poultry
TMP020429	poultry
INT007369	w_avian
TMP021732	poultry
ALQ019759	w_mammal
PLQ000735	w_mammal
PLQ000593	ruminant
INT003754	ruminant
INT004388	w_avian
ALQ017316	monogastric
ALQ019809	poultry
PL015176	human
TMP016267	monogastric
TMP019742	human
TMP019325	monogastric
TMP016818	w_mammal
INT005125	poultry
TMP021717	human
TMP023848	human
TMP018438	monogastric
TMP019627	human
TWAG1974	w_avian
TWAG00202	human
INT003297	ruminant
INT005007	human
PLQ000670	ruminant
ALQ020194	human
TMP020830	w_avian
TMP021753	poultry
TMP020944	w_avian
TMP021091	w_bat
INT005595	poultry
INT005176	poultry
TMP019322	ruminant
INT005770	poultry
TMP019424	w_avian
ALQ023285	w_avian
PLQ000985	w_avian
TMP020963	w_mammal
TMP021228	poultry
INT005265	w_avian
ALQ034709	w_avian
PLQ2468	poultry
ALQ020449	poultry
ALQ034903	human
TMP021480	poultry
INT007762	w_mammal
INT005931	poultry
ALQ020013	human
TMP016623	ruminant
ALQ019662	human
TMP015114	ruminant
ALQ032813	human
TMP019182	human
TMP016924	human
TWAG1857	w_mammal
TMP019942	w_avian
TMP017039	human
TMP016144	human
TMP019611	w_avian
TWAG1772	poultry
INT005399	w_avian
INT003176	poultry
PL015022	human
TWAG2004	human
INT005961	human
TWAG1788	poultry
INT007371	ruminant
INT000333	poultry
INT003900	human
ALQ020424	w_mammal
ALQ032635	human
PLQ000943	w_bat
INT010039	w_avian
ALQ017443	w_avian
ALQ020462	ruminant
PLQ000681	ruminant
INT006314	w_avian
TWAG1884	ruminant
INT003457	poultry
ALQ020003	w_avian
INT005152	w_avian
INT008624	human
TMP024225	ruminant
INT008582	monogastric
ALQ019122	poultry
ALQ028098	ruminant
TMP023944	poultry
INT007648	human
ALQ018624	poultry
TMP017100	w_avian
TMP016312	w_avian
TMP023569	human
INT007766	w_mammal
ALQ032642	human
ALQ017241	poultry
INT003649	poultry
TMP019936	w_avian
INT005440	human
ALQ019365	ruminant
INT007856	w_avian
PL015152	w_avian
INT004203	poultry
ALQ019947	monogastric
PL015049	ruminant
INT005971	human
TMP016318	human
INT005950	human
TMP024283	human
INT004683	poultry
TMP016392	human
INT005946	poultry
INT007154	human
TMP019768	human
TMP019596	poultry
TMP023983	poultry
PL015229	w_mammal
TMP016917	human
ALQ018583	ruminant
INT003921	w_bat
TMP020931	w_avian
TMP020967	w_mammal
ALQ019870	poultry
ALQ032666	human
ALQ017244	monogastric
TMP020796	w_avian
TMP021131	human
INT004245	human
PLQ2329	w_avian
ALQ019581	human
TMP015094	poultry
TWAG1821	human
INT005193	w_mammal
INT010091	poultry
INT004783	human
TMP019378	monogastric
INT003633	poultry
TMP022768	ruminant
PL015200	w_mammal
TMP016515	poultry
TWAG1997	human
TMP015532	ruminant
ALQ017237	monogastric
ALQ019710	human
TMP016346	human
TMP019223	w_avian
TMP017071	poultry
TMP018094	monogastric
TMP020703	human
TMP021637	poultry
TMP021766	w_mammal
INT005414	human
INT000551	poultry
TMP019859	w_mammal
TMP020715	poultry
INT007898	monogastric
TMP020740	ruminant
PLQ000657	poultry
INT004454	human
PLQ000566	ruminant
TMP016779	poultry
PLQ000969	w_avian
ALQ019771	ruminant
INT005621	ruminant
TMP019621	w_avian
INT005614	poultry
TMP018953	poultry
INT004550	poultry
INT004297	poultry
ALQ020209	ruminant
INT005690	human
ALQ023239	ruminant
PLQ000525	human
INT007420	ruminant
TWAG1803	w_avian
INT003258	poultry
INT009971	human
INT005081	poultry
TMP018641	ruminant
ALQ017413	poultry
TMP019928	w_avian
PLQ000461	poultry
TMP018719	ruminant
TMP024102	human
INT005526	w_avian
ALQ018751	ruminant
PLQ2168	w_avian
PL015033	ruminant
ALQ020088	ruminant
ALQ018943	w_avian
TMP021647	ruminant
TMP019736	human
ALQ020410	poultry
INT005286	w_avian
TMP023454	human
TMP024164	poultry
ALQ020221	ruminant
TMP021240	poultry
TMP022082	human
INT007905	monogastric
ALQ019802	w_avian
INT005802	ruminant
TMP016110	human
TMP019895	human
ALQ023177	poultry
ALQ019592	human
INT007411	monogastric
TMP023957	poultry
ALQ019705	human
TMP021191	w_avian
ALQ019966	w_mammal
TWAG1831	human
ALQ028148	ruminant
INT004902	w_avian
TMP021107	w_mammal
TWAG1716	w_avian
TMP022799	poultry
TMP021584	w_avian
INT003892	poultry
INT004507	w_avian
PLQ000645	poultry
ALQ019985	human
TMP019851	ruminant
ALQ018965	monogastric
TWAG1958	human
ALQ017153	poultry
TMP015544	monogastric
TMP016749	w_avian
ALQ034661	poultry
PLQ000865	poultry
TMP023994	poultry
TMP019778	human
TMP021563	poultry
INT004657	poultry
INT003585	ruminant
TMP021673	poultry
TMP019273	human
INT007954	human
INT004181	ruminant
TMP015475	poultry
INT010013	w_avian
INT005925	poultry
INT007592	ruminant
TMP020025	human
INT005184	ruminant
INT007604	w_avian
TWAG00365	w_avian
TMP019793	human
TMP020909	ruminant
ALQ028100	ruminant
ALQ019610	human
ALQ028161	ruminant
ALQ029008	monogastric
TWAG00214	human
TWAG1926	w_avian
TMP021436	human
ALQ034667	w_avian
TMP019202	human
ALQ017321	monogastric
INT006051	monogastric
PLQ000478	poultry
INT010060	poultry
INT005872	human
INT007737	w_mammal
TMP019125	human
INT005269	human
TMP018318	w_avian
TMP023356	poultry
INT007698	ruminant
INT008008	human
TMP021689	human
INT007992	human
ALQ019622	ruminant
TWAG00173	human
TMP020059	poultry
TMP016205	w_avian
TMP022397	ruminant
INT007782	w_mammal
ALQ023158	ruminant
TMP016501	human
TMP019534	ruminant
TMP016883	ruminant
TMP023415	poultry
TMP016519	monogastric
ALQ018686	poultry
TMP016836	w_avian
TMP016569	human
ALQ028724	poultry
INT004674	ruminant
INT004340	w_avian
INT008356	poultry
INT004316	w_mammal
PLQ2183	w_bat
PL015105	w_mammal
INT005541	w_mammal
PLQ000960	w_avian
INT005165	human
TMP024178	poultry
ALQ023166	ruminant
INT004533	monogastric
PL015209	w_mammal
TMP015320	poultry
TMP016687	w_bat
INT000450	w_avian
ALQ019942	monogastric
TMP023905	human
TMP016019	poultry
INT004848	w_mammal
TWAG00249	w_avian
INT004717	ruminant
INT010116	poultry
TMP024547	poultry
ALQ017075	w_avian
TMP015804	poultry
INT005188	ruminant
PLQ000563	ruminant
TMP024048	human
TMP015801	human
INT005816	w_avian
TMP020987	w_avian
TMP020878	human
ALQ034651	poultry
ALQ019547	human
PLQ2462	poultry
TMP015509	monogastric
ALQ034717	w_avian
INT004588	human
INT007533	human
ALQ020107	ruminant
INT004352	ruminant
INT007916	monogastric
TMP016473	w_mammal
TMP020872	w_avian
TMP024453	poultry
ALQ023259	human
TMP024230	ruminant
ALQ019554	human
TWAG1916	w_avian
TMP018430	monogastric
TMP023446	poultry
PLQ2222	human
INT005638	w_mammal
PLQ000702	w_avian
TMP016215	poultry
TMP020751	ruminant
TMP018103	w_avian
ALQ032869	human
ALQ019866	poultry
PLQ2287	human
TMP016042	w_mammal
TMP020512	ruminant
TMP019816	w_avian
INT007630	human
INT010086	poultry
TWAG1775	poultry
TMP018305	monogastric
TMP019809	w_avian
PL015041	ruminant
INT007102	w_avian
TMP021607	poultry
PLQ000249	w_avian
TMP020818	human
TMP016156	w_avian
INT004879	ruminant
INT004792	poultry
TMP016618	ruminant
ALQ019971	w_avian
PLQ000667	poultry
TMP020000	poultry
TMP023975	w_avian
PLQ2229	ruminant
ALQ019749	human
TWAG1901	w_mammal
INT007457	human
ALQ028450	monogastric
TMP020729	ruminant
TMP021231	poultry
ALQ023299	human
ALQ019267	poultry
TMP021285	monogastric
ALQ020141	human
INT005001	human
PLQ000973	w_bat
TMP015311	poultry
ALQ019911	human
TMP019785	human
TMP019432	human
TMP019772	human
INT007797	human
TMP016910	poultry
TMP019306	ruminant
ALQ019463	monogastric
TMP021071	ruminant
INT005879	human
INT007465	human
INT010077	monogastric
ALQ019939	poultry
TMP021051	w_avian
INT005447	human
ALQ023222	w_mammal
TWAG00317	poultry
ALQ020200	human
INT004799	poultry
ALQ034618	w_mammal
TWAG1814	human
TMP019540	w_mammal
TMP024272	human
TMP016456	w_mammal
PLQ000580	poultry
PLQ000602	ruminant
INT008267	human
PLQ2176	w_avian
INT003342	w_mammal
ALQ017349	poultry
INT004479	w_mammal
TMP024203	w_avian
INT004502	w_mammal
PL015190	human
TMP019076	monogastric
INT005917	w_avian
ALQ018940	poultry
INT007914	ruminant
ALQ020101	ruminant
INT004755	human
ALQ023228	w_avian
TMP016169	w_mammal
TMP016200	human
TMP017029	w_avian
INT005756	ruminant
INT004955	w_avian
TMP024209	ruminant
PLQ000698	w_avian
ALQ023140	human
TMP018674	ruminant
TMP016954	human
PLQ2415	human
INT006502	human
INT004557	poultry
ALQ034931	w_mammal
INT004381	w_avian
PL015063	w_avian
TMP018289	poultry
INT003392	w_bat
ALQ028714	poultry
TWAG1761	poultry
INT004574	monogastric
TWAG00288	w_avian
INT005386	poultry
INT004578	human
INT007172	w_avian
TMP020977	human
TMP022507	w_avian
ALQ023490	human
TWAG00300	w_avian
TMP019512	poultry
TWAG00386	human
INT007003	poultry
TMP015856	ruminant
TMP020322	w_avian
INT004370	w_avian
ALQ019728	w_avian
TMP016697	w_avian
INT004334	w_avian
TMP019092	poultry
TMP015184	monogastric
TMP016046	monogastric
INT008952	w_avian
PLQ000693	w_mammal
ALQ020203	ruminant
ALQ034792	human
INT005668	ruminant
INT007744	monogastric
TMP021609	poultry
TWAG00168	human
TMP019129	w_avian
TMP021153	w_mammal
INT007108	poultry
TMP020905	w_avian
TMP024094	poultry
INT004906	w_avian
ALQ028258	poultry
TMP019601	w_avian
INT005957	human
TMP019994	human
INT005983	w_mammal
INT005477	human
TMP019529	ruminant
INT000445	poultry
INT004728	poultry
TWAG00263	poultry
TMP024012	human
PLQ000710	w_avian
TMP019501	ruminant
INT005715	human
PLQ000575	ruminant
TMP019948	w_mammal
INT005229	ruminant
TMP019516	ruminant
TMP024175	poultry
ALQ020112	human
ALQ019375	poultry
INT007384	ruminant
TMP018983	poultry
TMP019284	human
PL015094	human
INT003766	ruminant
ALQ034765	w_mammal
TWAG00330	w_avian
INT005662	human
TMP019355	w_avian
TMP019232	w_avian
TMP021422	poultry
ALQ034646	poultry
ALQ019848	monogastric
INT004996	poultry
INT005215	w_avian
ALQ023482	w_mammal
TMP021433	w_avian
INT007553	poultry
INT007380	poultry
TWAG1878	ruminant
TMP020456	poultry
TMP020998	w_avian
INT004210	ruminant
INT004567	ruminant
ALQ018914	poultry
PLQ000455	human
TMP023941	poultry
TMP019044	ruminant
PLQ2212	human
ALQ034761	w_avian
INT004645	human
INT008004	human
ALQ019794	w_avian
TWAG1967	w_avian
INT003897	w_mammal
TMP019986	w_avian
INT005034	ruminant
INT005334	poultry
TMP016939	w_avian
TMP016335	monogastric
ALQ019476	w_mammal
TMP015072	w_mammal
ALQ019828	poultry
TMP019301	w_bat
ALQ019735	w_avian
ALQ019690	w_avian
TMP016121	w_bat
ALQ019660	human
TMP015093	monogastric
TMP023908	poultry
TMP019584	w_avian
INT006319	w_avian
ALQ028136	ruminant
INT004869	ruminant
TMP020802	w_mammal
INT010045	w_avian
TMP021184	w_avian
TMP017045	poultry
INT007652	human
TMP024119	human
TMP019096	monogastric
INT004943	human
TMP020519	ruminant
TMP016436	human
TMP021820	poultry
TMP019915	human
PLQ2335	human
INT005052	poultry
INT004632	human
TMP016669	w_avian
TMP020837	w_avian
TMP022790	human
TMP020823	human
INT003118	poultry
INT007976	w_avian
TMP015575	poultry
TMP019798	human
INT005601	ruminant
PLQ000554	ruminant
TWAG00351	w_mammal
ALQ018670	poultry
PLQ000287	ruminant
INT004470	w_mammal
TMP021274	w_avian
ALQ019107	poultry
TWAG00283	w_avian
INT005172	ruminant
PL015203	w_mammal
INT003527	poultry
ALQ023254	human
INT007659	human
ALQ034933	w_mammal
TMP016137	w_avian
TMP020777	monogastric
TMP020955	w_mammal
INT000343	w_avian
ALQ019080	poultry
INT004865	w_mammal
ALQ032820	human
TMP016178	poultry
PLQ000963	w_bat
INT005243	w_mammal
PLQ000841	poultry
TWAG1688	human
TMP021795	poultry
ALQ019899	w_avian
ALQ020172	w_mammal
TMP020506	ruminant
INT007583	w_avian
TMP016805	w_avian
INT010134	poultry
INT000485	poultry
ALQ023350	w_mammal
ALQ019823	w_bat
PLQ000489	w_mammal
TMP016360	human
TWAG1922	poultry
TMP024305	w_mammal
TMP015505	monogastric
TWAG1723	poultry
ALQ020420	w_mammal
ALQ017119	w_avian
INT010120	poultry
ALQ034923	human
ALQ019632	ruminant
PL015249	w_avian
INT010057	poultry
INT007994	human
ALQ019529	w_avian
TMP015158	ruminant
TMP020928	w_avian
INT005380	poultry
TMP021019	human
TMP020698	human
ALQ028819	monogastric
ALQ034843	poultry
INT003823	w_avian
TMP015994	ruminant
INT005352	human
TMP021971	w_avian
TMP020397	human
ALQ019499	poultry
TMP015227	ruminant
TMP016116	w_mammal
PLQ2481	human
ALQ020159	w_avian
PL015264	w_mammal
PL015278	w_mammal
TMP015190	w_mammal
ALQ034694	human
TMP018942	human
TMP020992	w_avian
TMP021569	poultry
INT007541	ruminant
INT005550	w_mammal
TMP014928	ruminant
ALQ023111	w_mammal
INT007113	ruminant
TMP020499	ruminant
INT007160	w_avian
TMP021453	poultry
INT004560	poultry
INT005421	w_mammal
TMP023506	poultry

## Sheet: Clermont
ALQ034923	D
INT010120	E
ALQ019529	A
INT010057	A
INT007994	A
ALQ019632	B1
PL015249	B1
TMP015158	A
TMP020928	B1
TMP020698	B1
TMP021019	D
INT005380	cladeI
TMP015994	B1
INT003823	B1
ALQ028819	B2
ALQ034843	A
TMP020397	A
TMP021971	A
ALQ019499	B1
INT005352	A
TMP015227	B1
TMP016116	B1
PLQ2481	B1
TMP015190	B1
ALQ034694	B1
PL015264	B1
PL015278	B1
ALQ020159	D
TMP018942	B1
TMP020992	B1
INT007541	B1
TMP021569	A
INT005550	B1
TMP014928	B1
ALQ023111	B2
INT007113	A
TMP023506	A
TMP020499	B1
INT007160	C
INT005421	A
INT004560	B1
TMP021453	A
ALQ019107	Unknown
TWAG00283	B1
ALQ034933	B1
INT007659	B1
INT005172	B1
INT003527	B1
PL015203	A
ALQ023254	A
TMP020955	B1
TMP020777	B1
TMP016137	A
INT000343	A
INT004865	B2
ALQ019080	A
ALQ032820	A
INT005243	B1
TMP016178	B1
PLQ000963	B1
PLQ000841	B2
TWAG1688	B1
TMP021795	B1
ALQ019899	B1
ALQ020172	B1
INT007583	B1
TMP020506	B1
INT010134	A
TMP016805	B1
INT000485	B1
TWAG1922	A
TMP024305	B1
TMP015505	B1
ALQ019823	B2
ALQ023350	A
TMP016360	B1
PLQ000489	B1
ALQ020420	B1
ALQ017119	A
TWAG1723	B1
ALQ019735	B1
ALQ019660	A
ALQ019690	B2
TMP016121	B2
ALQ028136	A
INT004869	B1
TMP015093	E
TMP023908	A
TMP019584	D
INT006319	B1
TMP020802	B1
TMP021184	A
TMP017045	A
INT010045	B1
INT007652	B1
TMP020519	cladeI
TMP019915	A
TMP021820	A
TMP016436	B1
TMP024119	A
TMP019096	B1
INT004943	B1
INT005052	A
PLQ2335	A
INT004632	B1
TMP016669	B1
TMP022790	A
TMP020837	A
INT003118	B1
TMP020823	A
INT007976	B2
TMP015575	B1
PLQ000554	B1
TMP019798	A
INT005601	B1
PLQ000287	B1
TWAG00351	B1
ALQ018670	A
INT004470	B1
TMP021274	A
ALQ019375	A
ALQ020112	A
TMP019284	A
TMP018983	A
INT007384	A
TMP019355	B2
TMP019232	A
INT005662	B1
PL015094	B1
INT003766	B1
ALQ034765	B1
TWAG00330	B1
TMP021422	A
ALQ034646	B1
ALQ019848	B1
INT005215	A
INT004996	A
INT007553	A
INT007380	A
ALQ023482	C
TMP021433	A
TMP020456	A
INT004210	B1
TWAG1878	B1
TMP020998	B1
ALQ018914	Unknown
INT004567	B1
TMP023941	A
TMP019044	A
PLQ000455	A
INT004645	B1
PLQ2212	A
ALQ034761	A
ALQ019794	A
INT008004	A
TWAG1967	B1
INT003897	B1
TMP019986	B1
INT005334	A
INT005034	B1
TMP015072	B1
ALQ019828	A
TMP019301	B1
TMP016335	F
TMP016939	B1
ALQ019476	cladeI
TMP020322	B2
INT007003	A
TMP015856	A
INT004370	A
ALQ019728	D
TWAG00386	B1
TMP019512	A
INT004334	B1
TMP016697	B1
TMP019092	A
TMP015184	B1
TMP016046	F
ALQ020203	B1
ALQ034792	B1
PLQ000693	B1
INT008952	B1
TMP021609	B1
TWAG00168	A
INT005668	A
INT007744	A
TMP019129	A
TMP021153	B1
TMP020905	A
INT007108	B1
INT004906	B1
TMP024094	A
ALQ028258	A
TMP019601	B2
INT005957	D
TMP019994	B1
INT005983	A
INT000445	A
INT004728	B1
TMP024012	D
TWAG00263	A
TMP019529	B1
INT005477	F
INT005715	D
PLQ000575	B1
PLQ000710	A
TMP019501	B1
TMP019948	B1
INT005229	B1
TMP019516	B1
TMP024175	A
TMP017029	A
TMP016169	B1
TMP016200	A
INT004955	B1
INT005756	B1
PLQ000698	B1
ALQ023140	A
TMP024209	B1
PLQ2415	A
TMP018674	A
TMP016954	A
INT006502	A
TMP018289	B1
ALQ034931	B1
INT004557	B1
PL015063	A
INT004381	B1
INT003392	D
TWAG1761	A
ALQ028714	B1
TWAG00288	A
INT004574	B1
INT005386	cladeI
INT004578	B2
INT007172	D
TMP020977	B2
TMP022507	A
ALQ023490	B1
TWAG00300	B1
ALQ019971	A
TMP020000	B2
PLQ000667	B1
INT004879	B1
TMP016618	A
INT004792	A
TMP023975	B1
INT007457	B1
ALQ028450	B1
TMP020729	B1
ALQ019749	B1
PLQ2229	A
TWAG1901	B1
ALQ019267	A
TMP021231	A
ALQ023299	B1
INT005001	A
PLQ000973	B1
ALQ020141	C
TMP021285	A
TMP015311	A
TMP019785	B1
TMP019772	B2
TMP019432	B1
ALQ019911	A
TMP021071	B1
ALQ019463	A
INT005879	B1
TMP016910	B1
INT007797	B1
TMP019306	B1
INT010077	B1
INT007465	A
ALQ019939	D
TMP021051	A
INT005447	A
ALQ023222	B2
INT004799	A
ALQ034618	A
TWAG00317	B1
ALQ020200	B1
TMP019540	B1
TMP024272	A
TWAG1814	B1
PLQ000580	A
TMP016456	A
PLQ000602	E
INT004479	A
TMP024203	A
INT004502	B2
PLQ2176	B1
INT008267	B1
INT003342	E
ALQ017349	B1
TMP019076	B1
INT005917	A
PL015190	B1
ALQ020101	A
ALQ023228	B2
INT004755	A
ALQ018940	A
INT007914	B1
INT005188	B1
PLQ000563	B1
TMP015804	A
TMP015801	F
INT005816	B1
TMP020878	G
TMP020987	A
TMP024048	A
PLQ2462	B1
ALQ034651	A
ALQ019547	B1
INT007533	B1
ALQ034717	A
INT004588	D
TMP015509	B1
INT004352	A
INT007916	A
ALQ020107	A
TMP020872	A
TMP016473	B1
TMP024230	B1
TMP024453	A
ALQ023259	A
TWAG1916	B1
TMP018430	A
ALQ019554	B1
PLQ2222	A
TMP023446	A
TMP016215	B1
INT005638	A
PLQ000702	B1
TMP016042	B1
PLQ2287	D
ALQ032869	D
TMP020751	B1
TMP018103	F
ALQ019866	B1
INT007630	B2
INT010086	A
TMP019816	cladeI
TMP020512	B1
TMP019809	B1
TWAG1775	A
TMP018305	A
PL015041	B1
TMP016156	B1
TMP020818	A
TMP021607	B1
INT007102	B1
PLQ000249	B2
INT010060	B1
INT007737	B1
INT005872	A
TMP018318	B1
TMP019125	A
INT005269	B1
INT008008	A
TMP021689	A
INT007698	B1
TMP023356	B2
TWAG00173	A
TMP020059	A
TMP016205	B1
INT007992	A
ALQ019622	A
TMP022397	A
INT007782	F
TMP016883	B1
TMP019534	B1
TMP016501	B2
ALQ023158	B1
TMP016569	B1
ALQ028724	E
ALQ018686	A
TMP016836	A
TMP023415	B1
TMP016519	A
INT004674	B1
INT004340	B1
INT008356	A
INT004316	A
PLQ000960	B1
INT005165	A
PL015105	B1
PLQ2183	B2
INT005541	A
ALQ023166	B1
PL015209	B1
INT004533	B1
TMP024178	A
TMP015320	A
INT000450	B1
TMP016687	B1
ALQ019942	A
TWAG00249	B1
TMP024547	A
INT010116	B1
INT004717	cladeI
TMP023905	B1
INT004848	B2
TMP016019	B1
ALQ017075	B1
PLQ000865	A
TMP019778	A
TMP023994	A
TMP021563	A
INT003585	B1
INT004657	B1
TMP021673	A
TMP019273	B2
INT010013	A
TMP015475	B1
INT007954	B1
INT004181	B1
INT007592	B1
INT005925	B1
TMP020025	B1
TMP019793	B1
TMP020909	B1
INT007604	Unknown
INT005184	E
TWAG00365	B1
ALQ019610	A
ALQ028161	B1
ALQ028100	A
TWAG00214	B1
ALQ029008	B1
TMP021436	B1
TWAG1926	B1
ALQ017321	F
TMP019202	B1
INT006051	B1
ALQ034667	B1
PLQ000478	A
PL015033	B1
ALQ020088	B1
ALQ018943	B1
TMP021647	C
TMP019736	B1
ALQ020410	C
INT005286	B1
TMP024164	A
ALQ020221	A
TMP023454	A
TMP022082	D
TMP021240	A
ALQ019802	E
INT007905	A
TMP019895	B1
TMP016110	B1
INT005802	B1
ALQ019592	A
ALQ023177	B1
INT007411	B1
TMP023957	B1
TMP021191	A
ALQ019705	B1
ALQ019966	A
TWAG1831	A
ALQ028148	C
INT004902	B2
TWAG1716	A
TMP022799	A
TMP021107	B1
INT003892	B1
PLQ000645	B1
INT004507	A
TMP021584	A
ALQ019985	B1
TMP019851	B1
ALQ018965	B1
TWAG1958	B1
TMP015544	B1
TMP016749	B2
ALQ034661	B2
ALQ017153	A
TMP018094	A
TMP019223	A
TMP017071	B1
TMP020703	B1
TMP021766	A
INT005414	A
TMP021637	A
INT000551	D
TMP019859	B1
TMP020715	A
INT007898	A
INT004454	A
TMP020740	B1
PLQ000657	A
PLQ000969	E
TMP016779	A
PLQ000566	cladeI
ALQ019771	A
INT005621	B1
TMP019621	A
INT005614	A
INT004297	A
INT004550	A
TMP018953	A
PLQ000525	B2
ALQ023239	B1
INT005690	E
ALQ020209	B1
INT005081	B1
INT003258	B1
TMP018641	B1
INT009971	A
INT007420	B2
TWAG1803	B1
PLQ000461	A
TMP018719	B1
ALQ017413	B1
TMP019928	A
ALQ018751	B1
PLQ2168	B1
INT005526	B1
TMP024102	A
TMP016318	B2
TMP024283	B2
INT005950	A
INT005971	A
INT004683	cladeI
TMP016392	B1
TMP023983	B1
INT007154	B1
INT005946	B1
TMP019596	A
TMP019768	A
ALQ018583	B1
INT003921	B1
PL015229	B1
TMP016917	B1
TMP020967	B1
TMP020931	E
TMP020796	A
ALQ032666	A
ALQ019870	B1
ALQ017244	B1
TMP021131	D
ALQ019581	A
PLQ2329	E
INT004245	A
TMP015094	D
TWAG1821	B1
INT005193	E
TMP019378	A
INT010091	A
INT004783	E
INT003633	B1
TMP022768	B1
PL015200	B1
TWAG1997	B1
TMP015532	B1
TMP016515	B1
ALQ019710	C
ALQ017237	G
TMP016346	B1
INT003176	A
TWAG2004	B2
PL015022	A
INT005399	D
INT005961	B1
INT007371	B2
INT000333	B1
TWAG1788	A
INT003900	A
ALQ020424	B1
PLQ000943	B2
ALQ032635	D
INT010039	A
ALQ020462	B1
PLQ000681	Unknown
ALQ017443	B1
INT006314	A
TWAG1884	B1
INT005152	B1
INT003457	A
ALQ020003	A
INT008582	B1
ALQ019122	B1
TMP024225	B1
INT008624	A
TMP017100	B1
TMP016312	A
TMP023944	B1
ALQ028098	A
INT007648	A
ALQ018624	A
INT007766	A
TMP023569	D
INT005440	A
ALQ019365	B1
ALQ032642	A
ALQ017241	B1
INT003649	A
TMP019936	B1
PL015152	A
INT007856	cladeI
PL015049	B1
INT004203	E
ALQ019947	B1
INT005595	A
INT005176	A
TMP019322	B1
INT005770	A
TMP019424	E
ALQ023285	A
PLQ000985	B2
TMP021228	A
TMP020963	B1
PLQ2468	B1
ALQ020449	C
INT005265	B1
ALQ034709	B1
ALQ034903	E
TMP021480	B1
INT005931	A
INT007762	D
ALQ020013	A
TMP016623	A
TMP019182	A
ALQ019662	B1
TMP015114	B1
ALQ032813	A
TMP019942	D
TMP016924	A
TWAG1857	B1
TMP017039	A
TMP016144	cladeI
TWAG1772	B1
TMP019611	A
ALQ018881	D
INT010108	B1
TMP021095	A
INT005559	A
INT004323	B1
TMP024113	A
TMP016843	B2
TMP019173	B1
ALQ019817	B1
ALQ034837	A
TMP020429	A
TMP021732	A
INT007369	A
PLQ000735	A
ALQ019759	B1
INT004388	A
INT003754	A
PLQ000593	B1
TMP019742	B1
TMP016267	B1
TMP019325	A
ALQ017316	B1
ALQ019809	B1
PL015176	A
TMP021717	A
INT005125	A
TMP016818	G
TMP023848	B1
TMP018438	A
TWAG00202	A
INT003297	A
TMP019627	B1
TWAG1974	A
ALQ020194	B1
TMP020830	B1
TMP021753	B1
PLQ000670	B1
INT005007	A
TMP021091	B1
TMP020944	B2
INT005729	B1
TMP019297	E
ALQ019585	B2
PLQ000742	A
TMP015713	B1
TWAG1784	B1
INT005092	E
ALQ017358	A
PLQ000521	B1
TMP021048	B1
INT006356	C
PLQ000941	A
ALQ019137	E
TMP019388	A
INT010069	A
TMP020331	A
INT005501	B1
TMP019863	B1
INT004405	A
INT004212	B1
ALQ017277	B1
INT003916	A
INT007096	B1
ALQ019875	A
INT005608	A
INT005279	B1
INT004377	B1
PLQ2189	B2
ALQ020402	B1
PLQ000925	B1
PL015111	A
TMP021202	B1
PLQ2249	B1
ALQ020131	E
TMP014924	A
TWAG00324	B1
INT003115	B1
TMP024001	B1
TMP016857	A
ALQ020153	B1
INT004170	B1
ALQ028389	A
PLQ2385	A
TMP023970	D
ALQ023353	B2
ALQ019883	B1
TMP023878	A
INT004680	cladeI
INT005029	B1
INT004400	A
TMP020771	B1
TMP021082	A
TMP018826	A
TMP015796	A
ALQ019542	A
TMP024251	D
ALQ018899	A
TMP015511	B1
PLQ000484	A
INT008593	A
INT006152	A
TMP020787	B1
TMP024412	E
ALQ028402	D
INT007397	A
INT004888	D
TMP021061	A
INT005113	A
TMP024168	A
PLQ2445	A
PLQ2198	B1
INT007857	cladeI
TMP019349	B2
PLQ2296	B2
TMP024062	B1
ALQ034916	B2
ALQ034702	A
TMP018526	B1
INT006156	A
ALQ019508	A
TMP019369	B1
TMP023989	A
TMP018398	A
TMP019713	A
TMP016234	A
ALQ023305	A
INT005765	A
TWAG1809	B1
PL015025	B1
PLQ000951	A
TMP023930	A
INT007733	B1
TMP016254	B1
INT005822	A
TMP020020	B1
TWAG00343	B1
TMP021281	B1
TMP019975	B2
INT007394	B1
ALQ020044	B2
INT005734	A
INT008846	B1
INT010071	E
TWAG1734	A
PL015075	A
INT005657	A
PLQ2308	B1
ALQ020035	A
INT004821	D
INT004723	B1
TMP015837	G
TMP016572	A
PL015271	B1
ALQ019167	A
ALQ017332	F
TMP017049	A
PLQ000861	B1
INT004834	D
PLQ000715	B1
ALQ023211	B1
TMP016398	cladeI
TMP016496	A
INT005810	A
INT007678	B1
TMP020842	A
TMP023964	D
INT005135	A
INT010049	B1
ALQ034865	A
INT005538	B1
TMP016528	B1
TMP019102	B2
INT004497	B1
INT003440	B1
ALQ019596	A
INT003929	E or cladeI
INT005103	A
ALQ023237	A
TMP022563	B1
TMP015343	B1
TMP018919	B1
PLQ2493	B2
ALQ018756	B1
INT004268	B1
INT000379	B1
ALQ023267	A
INT007120	B2
ALQ017189	B1
TMP021207	A
TMP016831	G
INT007544	A
TMP023867	B1
TMP020920	B1
ALQ023216	B1
TMP016258	E
TMP015778	A
TMP018555	B1
INT005741	cladeI
INT003119	A
TMP019211	B1
ALQ023151	A
PLQ2252	A
INT004392	B1
ALQ028998	A
ALQ032689	A
INT005313	B1
TMP016409	B2
TMP016357	B1
ALQ020444	A
TMP019171	A
TMP023862	B1
ALQ023188	E
ALQ020022	A
TMP023546	A
ECL000753	B1
INT010125	A
TMP016452	B2
TMP019524	B1
TMP019571	B1
ALQ019832	A
INT004357	A
INT007803	A
PL015118	A
INT007882	B1
TMP019362	B2
ALQ017368	B1
PLQ2265	B1
TMP019339	B1
TMP021939	A
TMP020694	B1
TWAG1995	B1
TWAG00196	B1
PLQ001005	B1
INT004612	B1
PLQ2489	B1
TMP019709	B2
TMP019236	A
TMP016034	A
TMP020442	A
TMP018557	A
TMP018474	B1
TMP019468	A
INT003681	B1
INT005465	D
TMP018521	A
INT007810	A
INT005518	A
INT007563	A
TMP015108	C
INT004856	B2
INT003135	B2
INT005496	B1
ALQ028174	A
INT007684	A
INT004422	B2
PLQ000881	A
TMP020063	A
PLQ2270	A
TMP021900	B1
TMP024091	B1
TMP022110	A
INT004539	A
ALQ020094	B1
INT007887	A
TMP019555	B1
TWAG1748	A
ALQ020080	B1
TMP024444	B1
TMP022099	A
PL015044	B1
TWAG1873	B1
INT004785	D
PLQ000600	B1
ALQ034601	G
INT006213	B1
TMP018806	A
PL015259	B1
TMP015782	B1
TMP021220	A
TMP019950	A
TMP020860	B1
PLQ2281	A
INT004194	A
TMP021244	B1
TMP019332	A
INT007924	A
INT007962	B1
PLQ2279	E or cladeI
TWAG1826	B1
ALQ019897	A
INT007556	A
INT007844	A
TMP021013	A
TMP018314	A
ALQ028214	A
ALQ020433	B1
TMP018505	A
PLQ2243	A
PLQ000587	B1
TMP021307	A
TMP014972	B1
TMP018687	A
TMP019133	B1
PLQ000643	B1
TMP023838	B1
INT008830	B1
TMP020939	A
INT007575	D
TMP023917	A
INT005987	B1
TMP016388	B1
INT005650	A
TMP020748	B1
INT004513	A
INT010095	A
ALQ019961	A
INT007776	B1
TMP019456	B1
INT004883	A
INT005058	A
PLQ2474	G
INT004696	B1
TMP016488	B1
ALQ018627	A
ALQ017407	A
ALQ019653	B1
TMP020812	A
INT004284	B1
TMP020950	B1
TMP016889	B1
TMP022281	B1
ALQ034625	B1
PL015122	B1
INT005209	B1
ALQ034796	D
TWAG1985	A
ALQ019380	B1
PLQ000675	C
TMP016369	B1
INT008768	B1
ALQ019604	A
PLQ2455	B2
INT005938	B1
PL015154	A
TWAG1848	B1
PLQ000871	A
TMP019109	B1
ALQ019628	A
TWAG1982	G
TMP016946	A
INT004653	B1
INT004805	A
TMP020758	A
ALQ019005	D
INT004819	A
TMP020012	B1
PLQ000652	A
INT005201	A
INT004690	B1
TMP015485	B1
TMP015312	B1
PLQ000629	B1
INT010007	A
INT004240	E
TWAG00294	B1
INT000414	A
INT007414	B1
ALQ020076	B1
INT007404	B1
TMP021196	A
ALQ019980	A
ALQ019495	B1
INT003875	B1
PL015129	B1
ALQ020028	A
TMP024240	B1
INT007688	A
INT005794	A
INT005745	B1
INT003124	B1
ALQ019429	A
PLQ000886	A
TMP019461	B1
TMP021025	F
INT005893	A
ALQ018557	B1
TMP024287	D
TMP019613	B2
TMP016545	A
TWAG00193	E
INT004897	A
TMP021076	B1
TMP022740	B1
TMP015252	C
TMP023842	B1
TMP020494	B1
TMP021253	A
ALQ017456	E
INT007070	A
TWAG1862	B2
ALQ023180	B2
ALQ034852	B1
TMP022142	B1
ALQ020007	A
ALQ028781	B1
TMP020076	A
ALQ035128	A
TMP020733	B1
ALQ034881	A
INT003888	B1
TMP016026	B1
TMP016275	B1
TMP019828	A
TMP020669	B1
ALQ035097	A
TMP016878	B1
PL015056	B1
INT004178	A
TMP016015	B1
TMP019822	B1
ALQ023128	A
PLQ2453	B1
INT005898	B2
TMP020313	B1
TMP016422	B1
TMP016651	B1
PLQ000934	B2
INT004775	E
INT007079	B1
INT007479	A
PLQ000468	A
TMP024037	G
INT004590	B1
INT005459	B2
TMP019659	A
INT010104	Unknown
TMP024127	A
INT003724	B1
TMP024217	B1
ALQ028010	F
INT005706	A
INT004160	B1
TMP016428	B2
PLQ000899	B2
PLQ000474	A
ALQ019860	B1
TMP015846	A
TMP015147	A
INT007598	B1
ALQ034823	A
ALQ028321	B1
TMP023349	A
TMP019846	B1
ALQ019645	A
ALQ035074	A
INT005037	A
ALQ018852	B1
PLQ2423	A
ALQ019065	B1
TMP016868	B1
ALQ023169	B1
TMP016150	B1
PLQ2204	A
INT007450	B1
TMP019567	D
INT007668	B1
INT004542	A
ALQ019153	A
ALQ034629	B1
TWAG00379	B2
INT004446	B1
TMP024261	B1
TMP020486	B1
TMP024043	D
TMP019155	A
ALQ019512	A
INT004326	B1
INT007587	A
INT007674	B1
PLQ000890	Unknown
ALQ020412	B1
INT010025	B1
INT007083	B1
TMP015566	E
ALQ034713	B2
TMP023873	A
TMP019701	B2
TMP015164	A
TMP024302	B1
INT005778	A
TMP024025	A
INT005886	A
INT004621	B1
INT000384	B1
ECL000675	A
ALQ020166	B1
TMP020784	B1
ALQ023245	B1
INT005315	B1
ALQ034833	B1
PLQ2432	B1
INT007968	F
TWAG00315	B1
INT005276	B1
ALQ023198	B2
ALQ017070	A
TMP019138	B1
INT004261	B1
PLQ000279	E
TMP019244	B1
ALQ020065	B1
ALQ017135	B1
INT005129	A
INT010138	F
INT004664	cladeI
ALQ034639	A
ALQ018998	B1
TMP021179	D
ALQ020217	E
INT010030	B1
INT005045	B1
TMP019979	B1
TWAG1910	B1
ALQ032797	A
INT005712	B1
TMP021005	B1
INT007815	A
TMP015788	B1
ALQ019519	A
TMP024156	A
ALQ028086	B1
TWAG00337	B1
PLQ2193	B1
TMP024245	A
TMP024029	E
ALQ018577	A
INT005840	B2
INT007974	B1
TMP016344	B1
TMP021043	B1
INT005828	A
TMP021101	A
INT007567	A
TMP019892	D
TMP016322	A
PLQ000847	B1
INT004860	B2
INT004464	A
INT003413	A
TMP018696	A
INT005224	B1
TMP020424	A
TMP023922	A
INT007750	B2
INT004746	B1
ALQ034949	B1
TMP019956	B1
INT005556	A
ALQ028278	B1
INT000311	A
TMP018756	A
TMP024200	A
ALQ028350	B1
TMP018417	B1
ALQ019694	B1
ALQ034825	B1
TMP022209	B1
TMP019867	B1
TWAG1891	A
TMP024018	A
INT004522	B1
ALQ028080	B1
ALQ028331	B1
INT005486	A
TMP020451	B1
TMP016092	B1
TMP024008	B1
INT008756	B1
INT004966	B1
TMP019279	B2
ALQ019471	A
TMP024110	F
TMP019832	A
ALQ032758	B2
INT004744	B1
TMP015013	B1
TMP016229	B1
TMP016129	A
INT003143	B1
TMP021113	A
INT007704	D
TMP014973	A
ALQ019851	A
INT007864	A
INT004165	B1
ALQ017249	A
INT003467	B1
TMP023954	A
INT007168	B1
TMP016655	B1
PL015069	B1
TMP019549	B2
ALQ020457	B1
INT003331	B1
TMP019342	B1
ALQ034735	A
INT004482	G
TMP021722	A
TWAG1754	A
ALQ020041	B2
INT008641	A
TMP023935	A
INT004222	B1
TMP019218	B1
TMP024293	D
INT004989	B1
INT003626	B1
TWAG1731	B1
ALQ020467	A
PLQ000733	B1
TMP016016	B1
INT005389	A
INT006303	B1
TMP017068	B1
TMP022415	B1
PLQ2302	A
INT004250	A
PL015286	B1
ALQ020147	D
PLQ2439	B1
INT003295	B1
TMP016540	D
TMP016193	A
PLQ000536	B1
PLQ000515	A
ALQ020070	F
TWAG00211	B2
TMP020914	B1
TMP018332	A
TMP018950	B1
TMP020434	A
TMP016375	B1
TMP019506	B1
ALQ019539	B1
ALQ035001	A
INT005627	B1
ALQ020439	A
ALQ018643	D
TWAG1681	A
TMP021693	B1
INT004258	A
TWAG1869	B1
PLQ000550	B1
ALQ018502	A
PLQ2237	B1
INT004489	A
INT007896	B1
TMP016826	A
PLQ000690	F
ALQ017149	B1
TMP018895	A
TWAG1742	B2
TWAG1933	B1
INT006147	B1
INT007840	B1
INT004978	A
INT010153	A
TMP020046	G
ALQ034869	A
INT003738	A
INT000407	A
ALQ018703	B1
PLQ000544	B1
TMP021809	B1
TMP019021	A
ALQ019778	B1
ALQ034855	B1
TMP019418	A
TMP021066	A
TMP023393	B1
TMP021570	A
ALQ023291	B1
TWAG1962	A
INT005910	A
TMP019837	A
TWAG00177	A
TMP016212	B1
PLQ000534	A
ALQ034634	B1
INT003535	A
TMP020445	A
TMP019291	A
TMP014935	E
TMP018787	B1
TMP020763	B1
TMP021217	B1
TMP021678	A
ALQ019097	B1
INT004362	D
ALQ023279	A
ALQ019637	A
PLQ2349	B1
ALQ034775	B2
INT010144	B2

## Sheet: MLST
TMP024272	48
INT005931	48
TMP016456	10
ALQ035001	2705
ALQ020013	10
TMP020812	10
TMP021051	48
TMP018332	48
TMP017039	2705
INT005917	2705
ALQ018940	398
INT007914	297
INT005209	58
INT004755	10
ALQ019662	155
TMP015114	58
TMP019182	10
TMP016924	10
TWAG1869	297
ALQ017349	155
INT004479	48
TMP021693	641
INT004258	48
TMP023917	48
PLQ2229	10
PL015286	9441
TWAG1901	1304
INT004250	10
INT007457	58
ALQ028450	101
INT004879	297
INT005595	206
ALQ019971	10
TMP014972	1304
TMP019133	101
INT004883	2705
ALQ019911	10
ALQ034709	155
PLQ000515	10
TMP016910	101
ALQ019463	48
TMP021071	155
INT005879	58
TMP020748	297
PLQ2439	224
INT004513	48
TMP021285	206
ALQ023285	398
PLQ000973	58
TMP019456	297
TMP021228	206
INT005638	10
PLQ000702	641
TMP020012	155
TMP021717	746
TWAG00177	746
TMP020751	58
PLQ000534	48
PLQ000652	10
INT003754	48
TMP021570	10
TMP021066	10
PLQ2222	10
INT005910	10
TWAG1962	2705
TMP019325	206
ALQ023279	48
TMP021678	206
INT010007	48
INT007102	224
TMP021607	155
TMP016156	641
ALQ020076	155
TWAG1974	48
INT003297	48
TMP015485	297
TMP020763	101
ALQ020194	155
ALQ034651	10
INT007896	297
TMP024113	216
PLQ000871	746
TWAG1848	9441
ALQ017149	224
INT007533	58
INT005188	224
TMP024048	10
INT005559	10
INT007369	48
INT004805	206
TMP021732	206
TMP024453	48
TMP020758	10
TMP024230	1304
TMP018895	746
INT004352	10
ALQ019817	297
INT003738	206
INT010153	48
TMP020429	2705
INT007840	1304
TMP019378	10
INT010091	48
INT000445	10
INT004245	10
ALQ019581	206
ALQ028350	641
INT007810	10
TMP019516	155
PLQ2270	746
TMP021900	155
PL015200	9441
TMP024018	10
TMP016515	58
PLQ000881	746
INT007684	48
TMP021939	10
INT005946	155
PLQ000693	1304
INT008952	155
TMP019596	48
ALQ034792	58
TMP021101	10
INT005971	48
TMP019512	206
INT004357	10
TMP015856	48
TMP019571	58
ALQ019832	48
TMP016697	155
TMP016322	10
PLQ000847	297
INT007882	58
INT007108	155
ALQ017244	297
TMP023922	48
TMP024094	48
TMP019236	48
INT004746	155
TMP016034	10
INT005668	10
INT003413	216
INT007744	10
INT003921	297
TWAG00168	10
INT005224	58
INT008641	216
INT008624	216
TMP024225	58
INT007924	48
INT004574	1304
TMP019332	746
ALQ019122	155
TMP016312	206
TMP021220	48
PLQ2281	10
TMP016655	297
TMP015782	155
TMP021244	101
INT003457	398
ALQ034735	10
INT005152	297
TMP022507	10
TMP018505	48
TMP021307	48
TMP016016	155
INT005389	216
TMP019218	155
TWAG1826	58
ALQ032642	10
INT003649	10
ALQ020467	10
TMP019936	155
TWAG1731	641
TMP024209	297
INT003900	10
TMP015013	9441
TMP016229	9441
TMP016129	216
PLQ2415	10
TMP024091	58
TMP016169	155
ALQ019471	10
TMP017029	216
PL015022	48
INT007887	216
TMP019555	9441
INT004744	155
TMP022110	10
INT004539	48
ALQ034931	641
INT007168	155
TMP023954	10
TMP018289	641
TMP024444	224
TMP022099	10
INT004165	155
ALQ019851	10
TMP024302	155
TMP022790	10
TMP020842	2705
INT005135	48
TMP020823	10
TMP015575	155
ALQ020412	101
ALQ019167	48
PLQ000890	10
ALQ019592	216
INT004470	155
TMP020784	101
TMP016528	224
INT005315	297
INT004621	9441
TMP019798	10
TMP021584	398
PLQ000645	155
TWAG00351	297
ALQ018670	398
INT005538	224
PL015025	58
ALQ023305	48
INT005765	10
TMP020020	1304
TWAG00343	1304
INT007668	297
INT005822	10
INT004542	48
TMP019713	10
PL015033	297
PLQ2423	10
ALQ020088	101
ALQ018852	641
TMP018398	10
TMP016234	10
TMP019096	155
TMP024119	216
INT007905	10
PL015075	398
TWAG1734	48
TMP021820	2705
INT005052	206
INT005802	297
TMP019895	155
INT005657	216
TMP021184	398
ALQ020221	10
TMP021281	155
INT004446	155
INT005734	10
INT007394	58
INT007652	155
TMP018953	48
TMP019211	224
ALQ034761	48
ALQ028998	10
INT005712	155
PLQ2252	10
TWAG1910	9441
ALQ023216	297
INT004567	297
TMP019621	48
INT010030	224
INT005614	48
ALQ017413	155
ECL000753	297
TWAG00337	1304
PLQ2193	155
TMP016344	155
TMP024102	2705
INT005526	155
ALQ018577	48
TMP015072	9441
TMP016357	155
ALQ020022	10
TMP023546	48
TMP019171	48
TMP018641	297
TMP023862	58
TWAG00330	224
INT003929	10
TMP021637	10
TMP021766	48
TMP018919	155
ALQ019848	641
TMP019223	398
ALQ019596	10
TMP019138	58
TMP019284	10
ALQ017189	297
INT007544	48
TWAG1878	297
INT005129	48
ALQ023267	10
TMP020715	48
INT007898	48
INT003916	10
INT007541	297
ALQ028781	297
INT005550	9441
ALQ035128	10
INT005608	746
INT004674	155
PL015278	9441
PL015264	9441
INT008356	10
TMP021253	48
TMP020494	58
TMP014924	746
PL015111	2705
TMP024547	10
INT004560	155
TMP021453	48
TWAG00324	1304
INT005279	641
TMP014928	297
TMP015320	746
TMP016026	746
TMP018318	9441
ALQ020028	10
TMP015158	10
ALQ019429	48
TMP021048	297
INT007688	398
INT008008	48
TMP021689	206
INT005745	297
TMP021196	10
ALQ019980	10
INT005872	10
PLQ000742	10
INT010057	48
INT007994	10
TMP015713	101
ALQ019495	58
TMP023842	155
ALQ023158	101
TMP019388	48
TMP021076	58
INT010069	10
TMP016519	10
TMP016116	155
TMP016569	155
INT005893	206
TMP016205	155
TMP016545	48
TMP022397	206
PLQ000941	48
INT007604	10
TWAG00365	224
ALQ019860	155
TMP021061	10
ALQ028100	398
INT005925	155
INT007592	297
TWAG1688	101
TMP020025	58
TMP021795	155
INT007397	48
ALQ019899	58
INT004160	155
ALQ023350	10
ALQ034667	1304
TWAG1922	398
TMP023989	10
PLQ000478	206
INT005037	10
ALQ017119	746
TMP015147	10
INT010134	398
TWAG1926	58
ALQ034823	48
TMP021563	48
ALQ028389	48
TMP019822	155
PLQ000865	398
TMP016857	2705
TMP016422	155
INT004170	58
TMP023994	10
ALQ034933	224
INT007659	58
ALQ018899	10
TMP015796	10
INT010013	10
ALQ019542	216
ALQ032820	398
PLQ000963	58
INT005243	9441
INT005029	297
TMP020771	58
TMP020955	155
TMP016137	48
INT004590	155
ALQ019883	9441
INT007479	10
TMP023878	746
TMP018826	746
TMP021082	48

## Sheet: newick
((INT004717:5.983653000000001E-4,((PLQ000566:7.218066E-4,(ALQ019476:6.297440000000002E-4,(TMP016398:1.923899999999902E-6,(INT004680:2.3699999999841903E-8,INT004683:5.558000000000125E-7):5.446000000000964E-7):6.187091999999999E-4):1.8899489999999993E-4):1.3947150000000012E-4,((TMP020519:4.0853539999999994E-4,(INT004664:6.521699999999979E-5,(INT007856:8.323999999997923E-7,INT007857:4.97000000000344…
):2.2967199999999674E-5):1.0970000000002506E-6):2.6990000000009715E-7):6.288099999999727E-6):2.2061000000002905E-6):9.075999999998488E-7):9.996699999999768E-6):3.84130000000019E-6):5.658999999999872E-7):5.723000000000013E-7):4.380200000000077E-6,(((ALQ023350:2.2724400000000144E-5,PLQ2252:2.3483700000000163E-5):1.3498999999997548E-6,(TWAG1891:3.090539999999961E-5,(ALQ018899:4.1509800000000176E-5,(…
0000045E-6,((ALQ028080:2.733900000000296E-6,TMP015713:5.212899999999972E-6):4.9099999999829835E-8,((ALQ020088:6.835299999999843E-6,(ALQ023158:8.340999999999384E-7,TMP016910:1.0931000000002217E-6):1.2303699999999772E-5):4.789999999985431E-8,(TWAG1688:5.922099999999819E-6,((TMP020763:7.377900000000125E-6,TMP020784:3.831799999999986E-6):3.0906000000000683E-6,(ALQ028450:7.07370000000004E-6,((ALQ02041…
