# Supplementary material for: Population genomics of Escherichia coli in livestock-keeping households across a rapidly developing urban landscape
Source: Nat Microbiol. 2022 Mar 14;7(4):581–9. doi: 10.1038/s41564-022-01079-y (PMC8975746; doi:10.1038/s41564-022-01079-y)
Supplement: Source Data Fig. 2 — List of sharing pairs, cgMLST pairwise distance, host type and household sharing category. [file 41564_2022_1079_MOESM5_ESM.xlsx]

## Sheet: sourcedata_Figure2
Isolate pair 1	Isolate pair 1	cgMLST allele pairwise distance	Host sharing type	Household sharing category
ALQ017075	ALQ018943	90	W-W	Diff HHs
ALQ017075	INT000450	7	W-W	Diff HHs
ALQ017075	TMP016042	4	W-W	Diff HHs
ALQ017075	TMP016473	5	W-W	Diff HHs
ALQ017075	TMP016878	5	W-L	Diff HHs
ALQ017075	TMP016889	5	W-L	Diff HHs
ALQ017149	INT010030	4	W-L	Diff HHs
ALQ017153	ECL000675	1	L-L	Same HH
ALQ017189	ALQ019365	54	L-L	Diff HHs
ALQ017189	ALQ023216	54	L-L	Diff HHs
ALQ017189	ECL000753	3	W-L	Same HH
ALQ017189	INT004567	46	L-L	Diff HHs
ALQ017189	INT005029	4	L-L	Same HH
ALQ017189	INT005802	48	L-L	Diff HHs
ALQ017189	INT007541	48	L-L	Diff HHs
ALQ017189	INT007592	47	L-L	Diff HHs
ALQ017189	INT007896	61	L-L	Diff HHs
ALQ017189	INT007914	61	L-L	Diff HHs
ALQ017189	PL015033	60	L-L	Diff HHs
ALQ017189	TMP014928	51	L-L	Diff HHs
ALQ017189	TMP018641	54	L-L	Diff HHs
ALQ017189	TMP019339	54	L-L	Diff HHs
ALQ017189	TMP020748	53	L-L	Diff HHs
ALQ017189	TMP024209	45	L-L	Diff HHs
ALQ017189	TWAG1869	62	L-L	Diff HHs
ALQ017189	TWAG1878	60	L-L	Diff HHs
ALQ017237	TMP016831	28	L-L	Same HH
ALQ017241	ALQ017368	4	L-L	Same HH
ALQ017241	TMP016254	6	L-L	Same HH
ALQ017241	TMP016275	3	L-L	Same HH
ALQ017241	TMP020928	85	W-L	Diff HHs
ALQ017241	TMP023975	4	W-L	Diff HHs
ALQ017277	ALQ028714	88	L-L	Diff HHs
ALQ017321	ALQ017332	4	L-L	Same HH
ALQ017321	TMP016046	3	L-L	Same HH
ALQ017321	TMP016335	4	L-L	Same HH
ALQ017332	TMP016046	2	L-L	Same HH
ALQ017332	TMP016335	3	L-L	Same HH
ALQ017358	INT003119	50	L-L	Diff HHs
ALQ017358	INT003176	47	L-L	Diff HHs
ALQ017368	TMP016254	7	L-L	Same HH
ALQ017368	TMP016275	4	L-L	Same HH
ALQ017368	TMP020928	86	W-L	Diff HHs
ALQ017368	TMP023975	5	W-L	Diff HHs
ALQ017407	TMP016779	6	L-L	Same HH
ALQ017413	TMP019218	99	W-L	Diff HHs
ALQ017443	INT010045	18	W-W	Diff HHs
ALQ018557	PLQ000670	40	L-L	Diff HHs
ALQ018852	TMP016156	37	W-W	Diff HHs
ALQ018881	ALQ019005	8	L-L	Same HH
ALQ018914	ALQ019107	2	L-L	Same HH
ALQ018943	INT000450	89	W-W	Diff HHs
ALQ018943	TMP016042	87	W-W	Diff HHs
ALQ018943	TMP016473	89	W-W	Diff HHs
ALQ018943	TMP016878	91	W-L	Diff HHs
ALQ018943	TMP016889	88	W-L	Diff HHs
ALQ018998	TMP021107	75	W-W	Diff HHs
ALQ018998	TMP021153	76	W-W	Diff HHs
ALQ019065	ALQ019380	9	L-L	Same HH
ALQ019065	INT007733	28	L-L	Diff HHs
ALQ019065	TMP019529	66	L-L	Diff HHs
ALQ019065	TMP019846	89	L-L	Diff HHs
ALQ019065	TMP019851	90	L-L	Diff HHs
ALQ019065	TWAG00386	74	L-H	Diff HHs
ALQ019097	INT005276	80	W-W	Diff HHs
ALQ019097	TWAG00300	41	W-W	Diff HHs
ALQ019365	ALQ023216	36	L-L	Diff HHs
ALQ019365	ECL000753	54	W-L	Diff HHs
ALQ019365	INT004567	36	L-L	Diff HHs
ALQ019365	INT005029	57	L-L	Diff HHs
ALQ019365	INT005802	28	L-L	Diff HHs
ALQ019365	INT007541	28	L-L	Diff HHs
ALQ019365	INT007592	29	L-L	Diff HHs
ALQ019365	INT007896	70	L-L	Diff HHs
ALQ019365	INT007914	41	L-L	Diff HHs
ALQ019365	PL015033	40	L-L	Diff HHs
ALQ019365	TMP014928	43	L-L	Diff HHs
ALQ019365	TMP018641	46	L-L	Diff HHs
ALQ019365	TMP019339	5	L-L	Same HH
ALQ019365	TMP020748	45	L-L	Diff HHs
ALQ019365	TMP024209	55	L-L	Diff HHs
ALQ019365	TWAG1869	50	L-L	Diff HHs
ALQ019365	TWAG1878	50	L-L	Diff HHs
ALQ019380	INT007733	30	L-L	Diff HHs
ALQ019380	TMP019529	68	L-L	Diff HHs
ALQ019380	TMP019846	89	L-L	Diff HHs
ALQ019380	TMP019851	90	L-L	Diff HHs
ALQ019380	TWAG00386	74	L-H	Diff HHs
ALQ019499	INT005938	62	L-L	Diff HHs
ALQ019499	PLQ2237	78	L-L	Diff HHs
ALQ019539	INT003897	36	W-W	Diff HHs
ALQ019547	ALQ019554	4	H-H	Same HH
ALQ019547	TMP018942	2	H-H	Same HH
ALQ019554	TMP018942	3	H-H	Same HH
ALQ019585	ALQ020041	22	H-H	Diff HHs
ALQ019653	INT004268	2	W-L	Diff HHs
ALQ019662	TMP021607	22	L-H	Diff HHs
ALQ019690	TMP016121	45	W-W	Diff HHs
ALQ019705	ALQ019749	4	H-H	Same HH
ALQ019728	ALQ020159	83	W-W	Diff HHs
ALQ019809	INT003295	17	L-L	Diff HHs
ALQ019809	INT005286	5	W-L	Diff HHs
ALQ019823	PLQ000899	19	W-W	Diff HHs
ALQ019832	ALQ023279	53	L-H	Diff HHs
ALQ019832	TMP024272	50	H-H	Diff HHs
ALQ019832	TMP024453	49	L-H	Diff HHs
ALQ019848	INT005279	5	W-L	Diff HHs
ALQ019866	ALQ020424	45	W-L	Diff HHs
ALQ019866	TMP019948	6	W-L	Diff HHs
ALQ019883	INT004621	18	W-W	Diff HHs
ALQ019883	INT005243	21	W-W	Diff HHs
ALQ019883	INT005550	23	W-W	Diff HHs
ALQ019883	PL015200	25	W-W	Diff HHs
ALQ019883	PL015264	42	W-W	Diff HHs
ALQ019883	PL015278	28	W-W	Diff HHs
ALQ019883	PL015286	29	W-W	Diff HHs
ALQ019883	TMP015013	34	W-W	Diff HHs
ALQ019883	TMP015072	35	W-W	Diff HHs
ALQ019883	TMP016229	28	W-W	Diff HHs
ALQ019883	TMP018318	28	W-W	Same HH
ALQ019883	TMP019555	33	W-W	Diff HHs
ALQ019883	TWAG1848	33	W-W	Diff HHs
ALQ019883	TWAG1910	29	W-W	Diff HHs
ALQ019911	ALQ019980	2	H-H	Diff HHs
ALQ019911	ALQ034735	96	H-H	Diff HHs
ALQ019911	INT004250	90	H-H	Diff HHs
ALQ019911	PLQ2415	94	H-H	Diff HHs
ALQ019980	ALQ034735	95	H-H	Diff HHs
ALQ019980	INT004250	89	H-H	Diff HHs
ALQ019980	PLQ2415	93	H-H	Diff HHs
ALQ020022	INT003900	14	H-H	Diff HHs
ALQ020022	INT004245	13	H-H	Diff HHs
ALQ020028	TWAG00168	54	H-H	Diff HHs
ALQ020080	TWAG00249	60	W-L	Diff HHs
ALQ020101	PLQ000951	58	W-L	Diff HHs
ALQ020101	TMP020796	59	W-L	Diff HHs
ALQ020112	ALQ023254	69	H-H	Diff HHs
ALQ020112	INT005001	63	H-H	Diff HHs
ALQ020112	PLQ2385	73	H-H	Diff HHs
ALQ020112	TMP014973	60	L-H	Diff HHs
ALQ020141	ALQ020449	3	L-H	Diff HHs
ALQ020153	PLQ000629	20	W-W	Diff HHs
ALQ020166	TMP016150	40	W-W	Diff HHs
ALQ020209	ALQ020457	2	L-L	Same HH
ALQ020402	INT004632	97	H-H	Diff HHs
ALQ020424	TMP019948	44	W-W	Diff HHs
ALQ020462	INT010077	5	L-L	Diff HHs
ALQ023111	PLQ000985	24	W-W	Diff HHs
ALQ023111	TMP019549	22	W-W	Diff HHs
ALQ023111	TWAG00379	53	W-H	Diff HHs
ALQ023140	INT004400	46	H-H	Diff HHs
ALQ023158	TMP016910	50	L-L	Diff HHs
ALQ023180	PLQ2493	90	L-H	Diff HHs
ALQ023180	TMP024283	21	L-H	Diff HHs
ALQ023216	ECL000753	56	W-L	Diff HHs
ALQ023216	INT004567	37	L-L	Diff HHs
ALQ023216	INT005029	57	L-L	Diff HHs
ALQ023216	INT005802	27	L-L	Diff HHs
ALQ023216	INT007541	29	L-L	Diff HHs
ALQ023216	INT007592	28	L-L	Diff HHs
ALQ023216	INT007896	72	L-L	Diff HHs
ALQ023216	INT007914	32	L-L	Diff HHs
ALQ023216	PL015033	32	L-L	Diff HHs
ALQ023216	TMP014928	43	L-L	Diff HHs
ALQ023216	TMP018641	45	L-L	Diff HHs
ALQ023216	TMP019339	36	L-L	Diff HHs
ALQ023216	TMP020748	43	L-L	Diff HHs
ALQ023216	TMP024209	54	L-L	Diff HHs
ALQ023216	TWAG1869	54	L-L	Diff HHs
ALQ023216	TWAG1878	52	L-L	Diff HHs
ALQ023254	INT005001	30	H-H	Diff HHs
ALQ023254	PLQ2385	37	H-H	Diff HHs
ALQ023254	TMP014973	34	L-H	Diff HHs
ALQ023267	PLQ2222	46	H-H	Diff HHs
ALQ023279	TMP024272	15	L-H	Diff HHs
ALQ023279	TMP024453	14	L-L	Diff HHs
ALQ023299	INT006051	4	L-H	Same HH
ALQ023299	INT006147	4	L-H	Same HH
ALQ023353	PLQ2455	21	W-L	Diff HHs
ALQ028086	PL015044	95	L-L	Diff HHs
ALQ028086	PL015069	97	W-L	Diff HHs
ALQ028100	ALQ032820	36	L-H	Diff HHs
ALQ028136	TMP019155	14	L-L	Diff HHs
ALQ028321	TMP016019	65	W-L	Diff HHs
ALQ028321	TMP019244	91	W-W	Diff HHs
ALQ028321	TMP020914	81	W-L	Diff HHs
ALQ028389	INT007544	18	L-L	Diff HHs
ALQ028781	INT007668	82	L-L	Diff HHs
ALQ028781	PLQ000847	97	L-L	Diff HHs
ALQ032758	TMP016318	41	H-H	Diff HHs
ALQ032869	ALQ034796	14	H-H	Diff HHs
ALQ032869	INT005465	13	H-H	Diff HHs
ALQ032869	INT005715	24	H-H	Diff HHs
ALQ034618	INT008593	5	W-H	Same HH
ALQ034625	INT003888	12	W-L	Diff HHs
ALQ034625	PL015049	56	W-L	Diff HHs
ALQ034625	TMP015343	44	W-H	Diff HHs
ALQ034625	TMP020740	21	W-L	Diff HHs
ALQ034634	TMP020967	74	W-L	Diff HHs
ALQ034646	TMP023415	16	L-L	Same HH
ALQ034661	INT007371	94	L-L	Diff HHs
ALQ034661	TMP023356	4	L-L	Same HH
ALQ034667	TMP024230	23	W-L	Diff HHs
ALQ034702	PLQ2212	21	W-H	Diff HHs
ALQ034735	INT004250	18	H-H	Diff HHs
ALQ034735	PLQ2415	11	H-H	Diff HHs
ALQ034796	INT005465	11	H-H	Diff HHs
ALQ034796	INT005715	26	H-H	Diff HHs
ALQ034825	ALQ034852	9	W-W	Same HH
ALQ034833	INT008582	13	L-L	Same HH
ALQ034843	ALQ034865	4	L-L	Same HH
ALQ034855	INT004392	69	W-L	Diff HHs
ALQ034923	INT004785	74	H-H	Diff HHs
ALQ034933	INT007102	38	W-W	Diff HHs
ALQ034933	PLQ2439	31	W-H	Diff HHs
ALQ034949	PLQ000715	67	W-W	Diff HHs
ALQ034949	TMP019863	82	W-L	Diff HHs
ALQ035001	TMP021820	100	L-L	Diff HHs
ALQ035128	TMP021066	52	L-L	Diff HHs
ALQ035128	TMP022507	54	W-L	Diff HHs
ECL000753	INT004567	48	W-L	Diff HHs
ECL000753	INT005029	4	W-L	Same HH
ECL000753	INT005802	50	W-L	Diff HHs
ECL000753	INT007541	50	W-L	Diff HHs
ECL000753	INT007592	49	W-L	Diff HHs
ECL000753	INT007896	63	W-L	Diff HHs
ECL000753	INT007914	63	W-L	Diff HHs
ECL000753	PL015033	62	W-L	Diff HHs
ECL000753	TMP014928	53	W-L	Diff HHs
ECL000753	TMP018641	56	W-L	Diff HHs
ECL000753	TMP019339	56	W-L	Diff HHs
ECL000753	TMP020748	55	W-L	Diff HHs
ECL000753	TMP024209	47	W-L	Diff HHs
ECL000753	TWAG1869	62	W-L	Diff HHs
ECL000753	TWAG1878	62	W-L	Diff HHs
INT000379	INT000384	2	W-W	Same HH
INT000414	TWAG1831	62	H-H	Diff HHs
INT000450	TMP016042	4	W-W	Diff HHs
INT000450	TMP016473	3	W-W	Diff HHs
INT000450	TMP016878	5	W-L	Diff HHs
INT000450	TMP016889	3	W-L	Diff HHs
INT003115	INT003143	65	L-L	Same HH
INT003115	TMP023905	83	L-H	Diff HHs
INT003119	INT003176	4	L-L	Same HH
INT003143	TMP023905	88	L-H	Diff HHs
INT003295	INT005286	21	W-L	Diff HHs
INT003633	TMP016917	58	L-H	Diff HHs
INT003875	INT003892	5	L-L	Same HH
INT003888	PL015049	54	L-L	Diff HHs
INT003888	TMP015343	43	L-H	Diff HHs
INT003888	TMP020740	20	L-L	Diff HHs
INT003900	INT004245	2	H-H	Same HH
INT003916	TMP021570	18	L-L	Diff HHs
INT003921	PLQ000847	63	W-L	Diff HHs
INT004165	TMP019936	63	W-W	Diff HHs
INT004212	INT004284	23	W-W	Diff HHs
INT004222	INT004326	2	W-H	Diff HHs
INT004250	PLQ2415	14	H-H	Diff HHs
INT004352	INT005734	100	W-L	Diff HHs
INT004377	TWAG1803	79	W-W	Diff HHs
INT004381	TMP018787	89	W-L	Diff HHs
INT004422	INT004502	2	W-H	Same HH
INT004567	INT005029	49	L-L	Diff HHs
INT004567	INT005802	30	L-L	Diff HHs
INT004567	INT007541	30	L-L	Diff HHs
INT004567	INT007592	31	L-L	Diff HHs
INT004567	INT007896	63	L-L	Diff HHs
INT004567	INT007914	43	L-L	Diff HHs
INT004567	PL015033	41	L-L	Diff HHs
INT004567	TMP014928	36	L-L	Diff HHs
INT004567	TMP018641	37	L-L	Diff HHs
INT004567	TMP019339	36	L-L	Diff HHs
INT004567	TMP020748	37	L-L	Diff HHs
INT004567	TMP024209	46	L-L	Diff HHs
INT004567	TWAG1869	41	L-L	Diff HHs
INT004567	TWAG1878	41	L-L	Diff HHs
INT004574	TMP014972	70	L-L	Diff HHs
INT004621	INT005243	24	W-W	Diff HHs
INT004621	INT005550	22	W-W	Diff HHs
INT004621	PL015200	26	W-W	Diff HHs
INT004621	PL015264	41	W-W	Diff HHs
INT004621	PL015278	29	W-W	Diff HHs
INT004621	PL015286	32	W-W	Diff HHs
INT004621	TMP015013	35	W-W	Diff HHs
INT004621	TMP015072	36	W-W	Diff HHs
INT004621	TMP016229	27	W-W	Diff HHs
INT004621	TMP018318	29	W-W	Diff HHs
INT004621	TMP019555	34	W-W	Diff HHs
INT004621	TWAG1848	34	W-W	Diff HHs
INT004621	TWAG1910	30	W-W	Diff HHs
INT004632	INT005313	65	H-H	Diff HHs
INT004632	PLQ2489	20	H-H	Diff HHs
INT004632	TMP016110	63	H-H	Diff HHs
INT004680	INT004683	2	L-L	Same HH
INT004680	TMP016398	28	L-L	Diff HHs
INT004683	TMP016398	29	L-L	Diff HHs
INT004696	INT004723	3	L-H	Same HH
INT004744	INT004746	8	H-H	Same HH
INT004848	INT004856	6	W-W	Same HH
INT004848	INT004865	8	W-W	Same HH
INT004856	INT004865	5	W-W	Same HH
INT004883	INT005917	88	W-L	Diff HHs
INT004883	TMP020842	89	W-L	Diff HHs
INT004883	TWAG1962	95	W-L	Diff HHs
INT004989	PLQ2481	7	W-H	Diff HHs
INT004989	TMP016360	11	W-H	Diff HHs
INT005001	PLQ2385	32	H-H	Diff HHs
INT005001	TMP014973	27	L-H	Diff HHs
INT005029	INT005802	51	L-L	Diff HHs
INT005029	INT007541	51	L-L	Diff HHs
INT005029	INT007592	50	L-L	Diff HHs
INT005029	INT007896	64	L-L	Diff HHs
INT005029	INT007914	64	L-L	Diff HHs
INT005029	PL015033	63	L-L	Diff HHs
INT005029	TMP014928	54	L-L	Diff HHs
INT005029	TMP018641	57	L-L	Diff HHs
INT005029	TMP019339	57	L-L	Diff HHs
INT005029	TMP020748	56	L-L	Diff HHs
INT005029	TMP024209	48	L-L	Diff HHs
INT005029	TWAG1869	65	L-L	Diff HHs
INT005029	TWAG1878	63	L-L	Diff HHs
INT005034	INT005045	2	L-L	Same HH
INT005129	INT005135	5	L-L	Same HH
INT005176	INT007648	8	L-H	Diff HHs
INT005243	INT005550	22	W-W	Diff HHs
INT005243	PL015200	27	W-W	Diff HHs
INT005243	PL015264	42	W-W	Diff HHs
INT005243	PL015278	28	W-W	Diff HHs
INT005243	PL015286	29	W-W	Diff HHs
INT005243	TMP015013	34	W-W	Diff HHs
INT005243	TMP015072	35	W-W	Diff HHs
INT005243	TMP016229	28	W-W	Diff HHs
INT005243	TMP018318	28	W-W	Diff HHs
INT005243	TMP019555	33	W-W	Diff HHs
INT005243	TWAG1848	32	W-W	Diff HHs
INT005243	TWAG1910	29	W-W	Diff HHs
INT005269	PLQ2198	27	H-H	Diff HHs
INT005269	PLQ2349	17	H-H	Diff HHs
INT005276	TWAG00300	88	W-W	Diff HHs
INT005313	PLQ2489	72	H-H	Diff HHs
INT005313	TMP016110	66	H-H	Diff HHs
INT005380	INT005386	5	L-L	Same HH
INT005399	TMP019567	63	W-H	Diff HHs
INT005414	TMP021971	3	W-H	Diff HHs
INT005465	INT005715	24	H-H	Diff HHs
INT005477	INT007968	28	H-H	Diff HHs
INT005477	TMP024110	18	H-H	Diff HHs
INT005501	PL015209	76	W-W	Diff HHs
INT005501	PL015229	80	W-W	Diff HHs
INT005501	TMP020963	68	W-W	Diff HHs
INT005538	TWAG00330	11	W-W	Diff HHs
INT005550	PL015200	29	W-W	Diff HHs
INT005550	PL015264	40	W-W	Diff HHs
INT005550	PL015278	28	W-W	Diff HHs
INT005550	PL015286	29	W-W	Diff HHs
INT005550	TMP015013	32	W-W	Diff HHs
INT005550	TMP015072	35	W-W	Diff HHs
INT005550	TMP016229	26	W-W	Diff HHs
INT005550	TMP018318	28	W-W	Diff HHs
INT005550	TMP019555	34	W-W	Diff HHs
INT005550	TWAG1848	33	W-W	Diff HHs
INT005550	TWAG1910	29	W-W	Diff HHs
INT005556	TMP021113	37	W-H	Diff HHs
INT005601	INT005627	21	W-L	Same HH
INT005621	TMP019524	7	L-L	Diff HHs
INT005621	TMP021809	2	L-L	Same HH
INT005638	INT005668	5	W-L	Diff HHs
INT005638	INT005734	5	W-W	Same HH
INT005638	INT005822	6	W-W	Same HH
INT005638	INT005910	4	W-W	Diff HHs
INT005668	INT005734	3	W-L	Diff HHs
INT005668	INT005822	6	W-L	Diff HHs
INT005668	INT005910	6	W-L	Diff HHs
INT005729	TMP022415	70	W-W	Diff HHs
INT005734	INT005822	4	W-W	Same HH
INT005734	INT005910	4	W-W	Diff HHs
INT005802	INT007541	21	L-L	Diff HHs
INT005802	INT007592	22	L-L	Diff HHs
INT005802	INT007896	66	L-L	Diff HHs
INT005802	INT007914	34	L-L	Diff HHs
INT005802	PL015033	33	L-L	Diff HHs
INT005802	TMP014928	37	L-L	Diff HHs
INT005802	TMP018641	37	L-L	Diff HHs
INT005802	TMP019339	26	L-L	Diff HHs
INT005802	TMP020748	38	L-L	Diff HHs
INT005802	TMP024209	48	L-L	Diff HHs
INT005802	TWAG1869	46	L-L	Diff HHs
INT005802	TWAG1878	44	L-L	Diff HHs
INT005822	INT005910	3	W-W	Diff HHs
INT005879	INT007882	100	L-H	Diff HHs
INT005879	TMP016515	94	L-H	Diff HHs
INT005898	INT007120	83	W-L	Same HH
INT005917	TMP020842	48	W-W	Diff HHs
INT005917	TWAG1962	100	W-W	Diff HHs
INT005925	INT005946	3	L-L	Same HH
INT005925	TMP015782	1	L-L	Diff HHs
INT005925	TMP016169	1	W-L	Diff HHs
INT005925	TMP021071	14	L-L	Diff HHs
INT005931	INT005971	96	L-H	Same HH
INT005938	PLQ2237	70	L-L	Diff HHs
INT005946	TMP015782	3	L-L	Diff HHs
INT005946	TMP016169	3	W-L	Diff HHs
INT005946	TMP021071	14	L-L	Diff HHs
INT006051	INT006147	5	L-L	Same HH
INT007102	PLQ2439	36	W-H	Diff HHs
INT007371	TMP023356	91	L-L	Diff HHs
INT007394	INT007533	3	L-H	Same HH
INT007479	TMP021061	27	L-L	Diff HHs
INT007541	INT007592	4	L-L	Same HH
INT007541	INT007896	64	L-L	Diff HHs
INT007541	INT007914	36	L-L	Diff HHs
INT007541	PL015033	35	L-L	Diff HHs
INT007541	TMP014928	37	L-L	Diff HHs
INT007541	TMP018641	38	L-L	Diff HHs
INT007541	TMP019339	28	L-L	Diff HHs
INT007541	TMP020748	38	L-L	Diff HHs
INT007541	TMP024209	48	L-L	Diff HHs
INT007541	TWAG1869	46	L-L	Diff HHs
INT007541	TWAG1878	44	L-L	Diff HHs
INT007592	INT007896	63	L-L	Diff HHs
INT007592	INT007914	35	L-L	Diff HHs
INT007592	PL015033	34	L-L	Diff HHs
INT007592	TMP014928	36	L-L	Diff HHs
INT007592	TMP018641	37	L-L	Diff HHs
INT007592	TMP019339	29	L-L	Diff HHs
INT007592	TMP020748	37	L-L	Diff HHs
INT007592	TMP024209	47	L-L	Diff HHs
INT007592	TWAG1869	47	L-L	Diff HHs
INT007592	TWAG1878	45	L-L	Diff HHs
INT007678	TMP019956	48	L-L	Diff HHs
INT007733	TMP019529	77	L-L	Diff HHs
INT007733	TMP019846	100	L-L	Diff HHs
INT007733	TMP019851	99	L-L	Diff HHs
INT007733	TWAG00386	84	L-H	Diff HHs
INT007856	INT007857	7	W-W	Same HH
INT007882	TMP016515	35	L-L	Diff HHs
INT007882	TMP019571	86	L-H	Diff HHs
INT007896	INT007914	77	L-L	Same HH
INT007896	PL015033	77	L-L	Diff HHs
INT007896	TMP014928	69	L-L	Diff HHs
INT007896	TMP018641	72	L-L	Diff HHs
INT007896	TMP019339	70	L-L	Diff HHs
INT007896	TMP020748	70	L-L	Diff HHs
INT007896	TMP024209	64	L-L	Diff HHs
INT007896	TWAG1869	79	L-L	Diff HHs
INT007896	TWAG1878	77	L-L	Diff HHs
INT007914	PL015033	27	L-L	Diff HHs
INT007914	TMP014928	49	L-L	Diff HHs
INT007914	TMP018641	50	L-L	Diff HHs
INT007914	TMP019339	39	L-L	Diff HHs
INT007914	TMP020748	50	L-L	Diff HHs
INT007914	TMP024209	61	L-L	Diff HHs
INT007914	TWAG1869	60	L-L	Diff HHs
INT007914	TWAG1878	58	L-L	Diff HHs
INT007968	TMP024110	23	H-H	Diff HHs
INT007976	TMP019273	36	W-H	Diff HHs
INT007976	TMP019279	37	W-H	Diff HHs
INT007994	TMP019182	15	H-H	Diff HHs
INT007994	TMP019284	15	H-H	Diff HHs
INT007994	TMP020823	15	H-H	Diff HHs
INT008267	TMP015475	95	L-H	Diff HHs
INT008356	TMP015147	79	W-L	Diff HHs
INT008356	TMP022790	1	L-H	Diff HHs
INT008624	INT008641	3	H-H	Same HH
INT008830	INT008846	3	W-W	Same HH
INT008830	PLQ2453	4	W-L	Same HH
INT008830	PLQ2462	6	W-L	Same HH
INT008830	PLQ2468	7	W-L	Same HH
INT008846	PLQ2453	6	W-L	Same HH
INT008846	PLQ2462	8	W-L	Same HH
INT008846	PLQ2468	7	W-L	Same HH
INT010134	PL015075	29	W-L	Diff HHs
INT010134	TMP021184	84	W-L	Diff HHs
PL015022	TMP021220	28	L-H	Diff HHs
PL015033	TMP014928	49	L-L	Diff HHs
PL015033	TMP018641	47	L-L	Diff HHs
PL015033	TMP019339	39	L-L	Diff HHs
PL015033	TMP020748	49	L-L	Diff HHs
PL015033	TMP024209	58	L-L	Diff HHs
PL015033	TWAG1869	58	L-L	Diff HHs
PL015033	TWAG1878	56	L-L	Diff HHs
PL015044	PL015069	6	W-L	Same HH
PL015049	TMP015343	38	L-H	Diff HHs
PL015049	TMP020740	57	L-L	Diff HHs
PL015075	PLQ000865	95	W-L	Diff HHs
PL015075	TMP021184	75	W-W	Diff HHs
PL015111	TMP021820	91	W-L	Diff HHs
PL015111	TMP024102	99	W-H	Diff HHs
PL015118	TMP019468	31	W-W	Diff HHs
PL015118	TMP024127	51	W-H	Diff HHs
PL015122	PLQ2168	21	W-W	Diff HHs
PL015176	TMP019778	89	H-H	Diff HHs
PL015176	TMP020939	76	W-H	Diff HHs
PL015200	PL015264	48	W-W	Same HH
PL015200	PL015278	33	W-W	Diff HHs
PL015200	PL015286	34	W-W	Same HH
PL015200	TMP015013	40	W-W	Diff HHs
PL015200	TMP015072	41	W-W	Diff HHs
PL015200	TMP016229	34	W-W	Diff HHs
PL015200	TMP018318	34	W-W	Diff HHs
PL015200	TMP019555	36	W-W	Diff HHs
PL015200	TWAG1848	39	W-W	Diff HHs
PL015200	TWAG1910	35	W-W	Diff HHs
PL015209	PL015229	5	W-W	Same HH
PL015209	TMP020963	85	W-W	Diff HHs
PL015229	TMP020963	87	W-W	Diff HHs
PL015264	PL015278	36	W-W	Diff HHs
PL015264	PL015286	43	W-W	Same HH
PL015264	TMP015013	50	W-W	Diff HHs
PL015264	TMP015072	46	W-W	Diff HHs
PL015264	TMP016229	45	W-W	Diff HHs
PL015264	TMP018318	45	W-W	Diff HHs
PL015264	TMP019555	50	W-W	Diff HHs
PL015264	TWAG1848	44	W-W	Diff HHs
PL015264	TWAG1910	45	W-W	Diff HHs
PL015278	PL015286	30	W-W	Diff HHs
PL015278	TMP015013	39	W-W	Diff HHs
PL015278	TMP015072	33	W-W	Diff HHs
PL015278	TMP016229	33	W-W	Diff HHs
PL015278	TMP018318	32	W-W	Diff HHs
PL015278	TMP019555	37	W-W	Diff HHs
PL015278	TWAG1848	31	W-W	Diff HHs
PL015278	TWAG1910	32	W-W	Diff HHs
PL015286	TMP015013	38	W-W	Diff HHs
PL015286	TMP015072	37	W-W	Diff HHs
PL015286	TMP016229	36	W-W	Diff HHs
PL015286	TMP018318	34	W-W	Diff HHs
PL015286	TMP019555	36	W-W	Diff HHs
PL015286	TWAG1848	35	W-W	Diff HHs
PL015286	TWAG1910	34	W-W	Diff HHs
PLQ000249	TMP019701	45	W-W	Diff HHs
PLQ000489	TWAG00214	87	W-H	Diff HHs
PLQ000544	TMP015511	29	L-L	Diff HHs
PLQ000563	PLQ000587	97	L-L	Same HH
PLQ000563	PLQ000593	4	L-L	Same HH
PLQ000587	PLQ000593	94	L-L	Same HH
PLQ000643	PLQ2349	97	H-H	Diff HHs
PLQ000667	PLQ2265	62	L-L	Diff HHs
PLQ000667	TMP022768	3	L-L	Same HH
PLQ000681	TMP015532	74	L-L	Diff HHs
PLQ000715	TMP019863	87	W-L	Diff HHs
PLQ000733	TMP016388	90	W-H	Diff HHs
PLQ000733	TMP020451	46	W-L	Diff HHs
PLQ000735	TMP016572	26	W-L	Diff HHs
PLQ000861	TMP023838	16	W-L	Diff HHs
PLQ000865	TMP021184	89	W-L	Diff HHs
PLQ000871	PLQ000881	5	L-L	Same HH
PLQ000951	TMP020796	10	W-W	Diff HHs
PLQ000985	TMP019549	13	W-W	Diff HHs
PLQ000985	TWAG00379	42	W-H	Diff HHs
PLQ2189	PLQ2296	1	L-H	Same HH
PLQ2198	PLQ2349	15	H-H	Diff HHs
PLQ2229	PLQ2281	93	L-L	Same HH
PLQ2265	TMP022768	62	L-L	Diff HHs
PLQ2385	TMP014973	36	L-H	Diff HHs
PLQ2423	TMP015796	50	H-H	Diff HHs
PLQ2423	TMP019798	53	H-H	Diff HHs
PLQ2453	PLQ2462	3	L-L	Same HH
PLQ2453	PLQ2468	4	L-L	Same HH
PLQ2462	PLQ2468	6	L-L	Same HH
PLQ2481	TMP016360	5	H-H	Diff HHs
PLQ2489	TMP016110	70	H-H	Diff HHs
PLQ2493	TMP024283	93	H-H	Diff HHs
TMP014928	TMP018641	43	L-L	Diff HHs
TMP014928	TMP019339	43	L-L	Diff HHs
TMP014928	TMP020748	34	L-L	Diff HHs
TMP014928	TMP024209	52	L-L	Diff HHs
TMP014928	TWAG1869	24	L-L	Diff HHs
TMP014928	TWAG1878	22	L-L	Diff HHs
TMP015013	TMP015072	47	W-W	Same HH
TMP015013	TMP016229	39	W-W	Diff HHs
TMP015013	TMP018318	38	W-W	Diff HHs
TMP015013	TMP019555	44	W-W	Diff HHs
TMP015013	TWAG1848	45	W-W	Diff HHs
TMP015013	TWAG1910	38	W-W	Diff HHs
TMP015072	TMP016229	40	W-W	Diff HHs
TMP015072	TMP018318	38	W-W	Diff HHs
TMP015072	TMP019555	43	W-W	Diff HHs
TMP015072	TWAG1848	35	W-W	Diff HHs
TMP015072	TWAG1910	40	W-W	Diff HHs
TMP015114	TMP020494	91	L-L	Diff HHs
TMP015147	TMP022790	79	W-H	Diff HHs
TMP015343	TMP020740	47	L-H	Diff HHs
TMP015509	TWAG1958	60	L-H	Diff HHs
TMP015544	TMP019322	42	L-L	Diff HHs
TMP015782	TMP016169	1	W-L	Same HH
TMP015782	TMP021071	14	L-L	Diff HHs
TMP015796	TMP019798	39	H-H	Diff HHs
TMP015846	TMP018953	64	L-L	Diff HHs
TMP016016	TMP019096	5	L-L	Diff HHs
TMP016019	TMP019244	79	W-L	Diff HHs
TMP016019	TMP020914	69	L-L	Diff HHs
TMP016042	TMP016473	4	W-W	Same HH
TMP016042	TMP016878	6	W-L	Same HH
TMP016042	TMP016889	2	W-L	Same HH
TMP016046	TMP016335	2	L-L	Same HH
TMP016144	TMP019816	49	W-H	Diff HHs
TMP016169	TMP021071	14	W-L	Diff HHs
TMP016193	TMP022799	52	L-L	Diff HHs
TMP016215	TMP019986	37	W-L	Diff HHs
TMP016229	TMP018318	31	W-W	Diff HHs
TMP016229	TMP019555	40	W-W	Diff HHs
TMP016229	TWAG1848	38	W-W	Diff HHs
TMP016229	TWAG1910	34	W-W	Diff HHs
TMP016254	TMP016275	4	L-L	Same HH
TMP016254	TMP020928	86	W-L	Diff HHs
TMP016254	TMP023975	3	W-L	Diff HHs
TMP016275	TMP020928	87	W-L	Diff HHs
TMP016275	TMP023975	4	W-L	Diff HHs
TMP016369	TMP024062	21	L-H	Diff HHs
TMP016388	TMP020451	84	L-H	Diff HHs
TMP016422	TMP016569	90	L-H	Diff HHs
TMP016473	TMP016878	5	W-L	Same HH
TMP016473	TMP016889	3	W-L	Same HH
TMP016515	TMP019571	80	L-H	Diff HHs
TMP016818	TMP020878	86	W-H	Diff HHs
TMP016818	TMP024037	88	W-H	Diff HHs
TMP016878	TMP016889	7	L-L	Same HH
TMP017049	TMP024245	5	W-L	Diff HHs
TMP018094	TMP018430	16	L-L	Same HH
TMP018094	TMP018438	5	L-L	Same HH
TMP018318	TMP019555	38	W-W	Diff HHs
TMP018318	TWAG1848	36	W-W	Diff HHs
TMP018318	TWAG1910	35	W-W	Diff HHs
TMP018430	TMP018438	15	L-L	Same HH
TMP018474	TMP022142	46	W-W	Diff HHs
TMP018474	TMP022209	46	W-W	Diff HHs
TMP018641	TMP019339	44	L-L	Diff HHs
TMP018641	TMP020748	44	L-L	Diff HHs
TMP018641	TMP024209	51	L-L	Diff HHs
TMP018641	TWAG1869	52	L-L	Diff HHs
TMP018641	TWAG1878	50	L-L	Diff HHs
TMP018696	TMP019915	3	H-H	Same HH
TMP019044	TMP020872	69	W-L	Diff HHs
TMP019076	TMP021091	66	W-L	Diff HHs
TMP019133	TMP021244	29	L-H	Diff HHs
TMP019182	TMP019284	2	H-H	Same HH
TMP019182	TMP020823	9	H-H	Diff HHs
TMP019202	TMP020860	36	H-H	Diff HHs
TMP019244	TMP020914	61	W-L	Diff HHs
TMP019273	TMP019279	6	H-H	Same HH
TMP019284	TMP020823	9	H-H	Diff HHs
TMP019339	TMP020748	45	L-L	Diff HHs
TMP019339	TMP024209	55	L-L	Diff HHs
TMP019339	TWAG1869	52	L-L	Diff HHs
TMP019339	TWAG1878	50	L-L	Diff HHs
TMP019362	TWAG1742	89	W-L	Diff HHs
TMP019369	TMP021043	61	W-L	Diff HHs
TMP019456	TMP021048	88	W-L	Diff HHs
TMP019468	TMP024127	50	W-H	Diff HHs
TMP019524	TMP021809	8	L-L	Diff HHs
TMP019529	TMP019846	74	L-L	Diff HHs
TMP019529	TMP019851	75	L-L	Diff HHs
TMP019529	TWAG00386	58	L-H	Diff HHs
TMP019549	TWAG00379	42	W-H	Diff HHs
TMP019555	TWAG1848	40	W-W	Diff HHs
TMP019555	TWAG1910	38	W-W	Diff HHs
TMP019601	TMP019709	6	W-W	Same HH
TMP019778	TMP020939	100	W-H	Diff HHs
TMP019846	TMP019851	4	L-L	Same HH
TMP019846	TWAG00386	59	L-H	Diff HHs
TMP019851	TWAG00386	60	L-H	Diff HHs
TMP019892	TMP021019	67	H-H	Diff HHs
TMP019892	TMP022082	60	H-H	Diff HHs
TMP019950	TWAG1716	2	W-L	Diff HHs
TMP020486	TMP020499	3	L-L	Same HH
TMP020486	TMP020669	3	L-L	Same HH
TMP020499	TMP020669	3	L-L	Same HH
TMP020748	TMP024209	53	L-L	Diff HHs
TMP020748	TWAG1869	45	L-L	Diff HHs
TMP020748	TWAG1878	43	L-L	Diff HHs
TMP020878	TMP024037	23	H-H	Diff HHs
TMP020928	TMP023975	84	W-W	Diff HHs
TMP020977	TWAG00379	96	H-H	Diff HHs
TMP021019	TMP022082	20	H-H	Diff HHs
TMP021066	TMP022507	4	W-L	Same HH
TMP021095	TMP023930	53	W-W	Diff HHs
TMP021107	TMP021153	6	W-W	Same HH
TMP021678	TMP021689	4	L-H	Same HH
TMP021820	TMP024102	69	L-H	Diff HHs
TMP022142	TMP022209	1	W-W	Same HH
TMP023349	TMP023446	1	L-L	Same HH
TMP023964	TMP023970	3	W-W	Same HH
TMP024091	TWAG1926	20	W-L	Diff HHs
TMP024209	TWAG1869	61	L-L	Diff HHs
TMP024209	TWAG1878	59	L-L	Diff HHs
TMP024217	TMP024240	6	W-L	Same HH
TMP024217	TMP024305	4	W-L	Diff HHs
TMP024240	TMP024305	7	W-W	Diff HHs
TMP024251	TWAG1857	17	W-H	Diff HHs
TMP024272	TMP024453	10	L-H	Diff HHs
TMP024444	TWAG00365	26	W-H	Diff HHs
TWAG00324	TWAG00337	5	L-L	Same HH
TWAG00324	TWAG00343	3	L-L	Same HH
TWAG00337	TWAG00343	3	L-L	Same HH
TWAG1723	TWAG1772	7	L-L	Same HH
TWAG1754	TWAG1761	10	L-L	Same HH
TWAG1848	TWAG1910	38	W-W	Same HH
TWAG1869	TWAG1878	3	L-L	Same HH
