# Supplementary material for: Population genomics of Escherichia coli in livestock-keeping households across a rapidly developing urban landscape
Source: Nat Microbiol. 2022 Mar 14;7(4):581–9. doi: 10.1038/s41564-022-01079-y (PMC8975746; doi:10.1038/s41564-022-01079-y)
Supplement: Source Data Fig. 3 — List of observed and expected sharing events for each household and host type for core genome, pangenome and resistome. [file 41564_2022_1079_MOESM6_ESM.xlsx]

## Sheet: Sheet1
Sharing. Category	Household	Expected. Core Genome	Observed. Core Genome	Frequency. Expected. Core	Expected. Pangenome	Observed. Pangenome	Frequency.Expected.Pangenome	Frequency.Expected. Resistome	Expected. Resistome	Observed. Resistome
HH	between	58283	4	0.0270953	58283	2	0.0270953	0.0297802	48091	454
LBLB	between	80306	2	0.0373337	80306	2	0.0373337	0.0455159	73502	3139
LMLM	between	67171	4	0.0312273	67171	1	0.0312273	0.0284742	45982	128
WBWB	between	37794	1	0.0175701	37794	1	0.0175701	0.0159407	25742	189
WMWM	between	13969	1	0.00649408	13969	3	0.00649408	0.00323	5213	71
HLB	between	295844	4	0.137536	295844	2	0.137536	0.163146	263459	1012
HLM	between	209544	0	0.0974154	209544	1	0.0974154	0.100233	161862	399
HWB	between	213949	3	0.0994633	213949	2	0.0994633	0.105273	170002	463
HWM	between	139723	0	0.0649562	139723	0	0.0649562	0.0513938	82994	351
LBLM	between	267903	0	0.124546	267903	0	0.124546	0.126988	205068	735
LBWB	between	236458	6	0.109928	236458	5	0.109928	0.119351	192735	1063
LBWM	between	164621	5	0.0765311	164621	5	0.0765311	0.0635063	102554	586
LMWB	between	152934	6	0.0710979	152934	5	0.0710979	0.0761816	123023	287
LMWM	between	105091	0	0.048856	105091	3	0.048856	0.0343503	55471	191
WMWB	between	107445	3	0.0499504	107445	3	0.0499504	0.0366384	59166	237
HH	within	548	9	0.0264326	548	5	0.0264326	0.0315409	498	12
LBLB	within	1003	20	0.0483793	1003	15	0.0483793	0.0644119	1017	81
LMLM	within	1172	19	0.056531	1172	15	0.056531	0.0503515	795	5
WBWB	within	421	6	0.0203068	421	6	0.0203068	0.0168472	266	4
WMWM	within	156	6	0.0075246	156	4	0.0075246	0.00576351	91	1
HLB	within	2646	4	0.127629	2646	2	0.127629	0.141618	2236	17
HLM	within	2033	2	0.098061	2033	1	0.098061	0.0977263	1543	9
HWB	within	1708	0	0.0823847	1708	0	0.0823847	0.0820191	1295	1
HWM	within	1052	2	0.0507428	1052	1	0.0507428	0.0347077	548	6
LBLM	within	2496	3	0.120394	2496	2	0.120394	0.128887	2035	17
LBWB	within	2151	5	0.103753	2151	5	0.103753	0.11299	1784	15
LBWM	within	1387	1	0.0669014	1387	0	0.0669014	0.0602951	952	21
LMWB	within	1827	1	0.0881246	1827	1	0.0881246	0.0932295	1472	5
LMWM	within	1230	2	0.0593286	1230	0	0.0593286	0.0437013	633	3
WMWB	within	902	2	0.0435076	902	2	0.0435076	0.0359111	567	0
