# Supplementary material for: Population genomics of Escherichia coli in livestock-keeping households across a rapidly developing urban landscape
Source: Nat Microbiol. 2022 Mar 14;7(4):581–9. doi: 10.1038/s41564-022-01079-y (PMC8975746; doi:10.1038/s41564-022-01079-y)
Supplement: Source Data Extended Data Fig. 1 — List of households and corresponding sublocation, wealth group and coordinates. [file 41564_2022_1079_MOESM7_ESM.xlsx]

## Sheet: Sheet1
Household ID	Sublocation Name	Wealth Group	Latitude	Longitude
BOM091	BOMAS	3	available on request	available on request
BOM092	BOMAS	3	available on request	available on request
BOM093	BOMAS	3	available on request	available on request
DAN031	DANDORA 'B'	6	available on request	available on request
DAN032	DANDORA 'B'	6	available on request	available on request
DAN033	DANDORA 'B'	6	available on request	available on request
EAS043	EASTLEIGH NORTH	5	available on request	available on request
EAS044	EASTLEIGH NORTH	5	available on request	available on request
EAS045	EASTLEIGH NORTH	5	available on request	available on request
EMB085	EMBAKASI	4	available on request	available on request
EMB086	EMBAKASI	4	available on request	available on request
EMB087	EMBAKASI	4	available on request	available on request
GTN073	GATINA	6	available on request	available on request
GTN074	GATINA	6	available on request	available on request
GTN075	GATINA	6	available on request	available on request
GWK076	GATWIKIRA	7	available on request	available on request
GWK077	GATWIKIRA	7	available on request	available on request
GWK078	GATWIKIRA	7	available on request	available on request
HAR010	HARAMBEE	3	available on request	available on request
HAR011	HARAMBEE	3	available on request	available on request
HAR012	HARAMBEE	3	available on request	available on request
KAN007	KAREN	1	available on request	available on request
KAN008	KAREN	1	available on request	available on request
KAN009	KAREN	1	available on request	available on request
KAS061	KASARANI	5	available on request	available on request
KAS062	KASARANI	5	available on request	available on request
KAS063	KASARANI	5	available on request	available on request
KHW049	KAHAWA WEST / JUJA K	6	available on request	available on request
KHW050	KAHAWA WEST / JUJA K	6	available on request	available on request
KHW051	KAHAWA WEST / JUJA K	6	available on request	available on request
KIG019	KIRIGU	6	available on request	available on request
KIG020	KIRIGU	6	available on request	available on request
KIG021	KIRIGU	6	available on request	available on request
KIL040	KILIMANI	2	available on request	available on request
KIL041	KILIMANI	2	available on request	available on request
KIL042	KILIMANI	2	available on request	available on request
KOR058	NYAYO (KOROGOCHO)	7	available on request	available on request
KOR059	NYAYO (KOROGOCHO)	7	available on request	available on request
KOR060	NYAYO (KOROGOCHO)	7	available on request	available on request
KRR037	KARURA	2	available on request	available on request
KRR038	KARURA	2	available on request	available on request
KRR039	KARURA	2	available on request	available on request
KTS088	KITISURU	1	available on request	available on request
KTS089	KITISURU	1	available on request	available on request
KTS090	KITISURU	1	available on request	available on request
KWG070	KAWANGWARE	6	available on request	available on request
KWG071	KAWANGWARE	6	available on request	available on request
KWG072	KAWANGWARE	6	available on request	available on request
KYL025	KAYOLE	6	available on request	available on request
KYL026	KAYOLE	6	available on request	available on request
KYL027	KAYOLE	6	available on request	available on request
LOR097	LORESHO	1	available on request	available on request
LOR098	LORESHO	1	available on request	available on request
LOR099	LORESHO	1	available on request	available on request
LUM052	LUMUMBA (JERICHO)	6	available on request	available on request
LUM053	LUMUMBA (JERICHO)	6	available on request	available on request
LUM054	LUMUMBA (JERICHO)	6	available on request	available on request
MAK016	MAKONGENI	6	available on request	available on request
MAK017	MAKONGENI	6	available on request	available on request
MAK018	MAKONGENI	6	available on request	available on request
MBO013	MBOTELA	5	available on request	available on request
MBO014	MBOTELA	5	available on request	available on request
MBO015	MBOTELA	5	available on request	available on request
MGM094	MUGUMOINI	4	available on request	available on request
MGM095	MUGUMOINI	4	available on request	available on request
MGM096	MUGUMOINI	4	available on request	available on request
MIH067	MIHANGO	5	available on request	available on request
MIH068	MIHANGO	5	available on request	available on request
MIH069	MIHANGO	5	available on request	available on request
MLK022	MLANGO KUBWA	7	available on request	available on request
MLK023	MLANGO KUBWA	7	available on request	available on request
MLK024	MLANGO KUBWA	7	available on request	available on request
MSA004	MOWLEM = SAIKA	6	available on request	available on request
MSA005	MOWLEM = SAIKA	6	available on request	available on request
MSA006	MOWLEM = SAIKA	6	available on request	available on request
MUT082	MUTHANGARI	2	available on request	available on request
MUT083	MUTHANGARI	2	available on request	available on request
MUT084	MUTHANGARI	2	available on request	available on request
MWK055	MWIKI	6	available on request	available on request
MWK056	MWIKI	6	available on request	available on request
MWK057	MWIKI	6	available on request	available on request
NGN079	NGUNDU	5	available on request	available on request
NGN080	NGUNDU	5	available on request	available on request
NGN081	NGUNDU	5	available on request	available on request
SPV064	SPRING VALLEY	2	available on request	available on request
SPV065	SPRING VALLEY	2	available on request	available on request
SPV100	SPRING VALLEY	2	available on request	available on request
STC046	SOUTH C	3	available on request	available on request
STC047	SOUTH C	3	available on request	available on request
STC048	SOUTH C	3	available on request	available on request
UMJ034	UMOJA	4	available on request	available on request
UMJ035	UMOJA	4	available on request	available on request
UMJ036	UMOJA	4	available on request	available on request
UTH028	UTHIRU	6	available on request	available on request
UTH029	UTHIRU	6	available on request	available on request
UTH030	UTHIRU	6	available on request	available on request
VIW001	VIWANDANI	7	available on request	available on request
VIW002	VIWANDANI	7	available on request	available on request
VIW003	VIWANDANI	7	available on request	available on request
