# Supplementary material for: Population genomics of Escherichia coli in livestock-keeping households across a rapidly developing urban landscape
Source: Nat Microbiol. 2022 Mar 14;7(4):581–9. doi: 10.1038/s41564-022-01079-y (PMC8975746; doi:10.1038/s41564-022-01079-y)
Supplement: Source Data Extended Data Fig. 2 — Metadata (household ID and MLST) and Newick tree for Extended Data Fig. 2. [file 41564_2022_1079_MOESM8_ESM.xlsx]

## Sheet: HHID
INT007583	MWK057
TMP015252	VIW001
TMP016883	KAN007
INT007744	KOR059
TMP020733	KWG071
ALQ019628	KYL025
TMP015475	MSA004
INT007567	MWK057
TMP019832	MLK023
INT006152	SPV064
INT007674	KOR058
TMP021274	GWK076
INT003124	KRR037
TMP016868	KAN007
PL015271	MBO015
ALQ023237	SPV064
INT004612	UMJ036
TWAG1723	BOM091
INT007698	KOR058
TMP024283	LOR099
TWAG00283	MIH068
TMP015566	VIW002
INT005983	LUM054
PLQ000973	MUT084
TMP020740	KWG071
ALQ020041	KYL026
ALQ018670	MBO014
TMP016519	MSA004
INT007371	MWK056
TMP016150	VIW002
TMP019155	MAK017
INT007096	LUM054
TMP016019	VIW002
INT004454	UMJ035
PLQ000652	NGN080
INT004522	UMJ035
INT004989	KIL042
INT005712	KHW050
TMP020950	GTN073
INT003176	KRR037
TMP020818	KWG072
TMP023917	MGM096
TMP018103	KYL026
INT004513	UMJ035
TMP016651	VIWxxx
INT005029	KIL042
INT005872	LUM052
INT007154	MWK055
TMP019567	KIG020
INT004888	KIL041
TMP023957	LOR097
TMP023838	MGM095
ALQ023198	SPV064
TWAG00351	SPV065
TWAG1910	BOM092
INT007678	KOR058
INT005201	EAS044
INT005496	KHW051
TMP018430	KYL026
TMP020486	KWG070
INT004696	KRR037
INT004370	DANDUMP
TMP019218	MAK018
TMP019306	KIG019
PLQ000587	NGN079
ALQ034601	EMB085
INT004165	DAN031
TMP018950	MLK024
TWAG1974	MGM096
ALQ019710	KYL027
TMP018555	KYL025
TMP020872	GTN075
PLQ2212	KTS088
ALQ020028	UTH028
TMP021240	GWK076
ALQ020131	UTH030
TMP019701	KIG021
INT007556	MWK057
TMP016436	KAN009
INT004422	UMJ034
INT006319	MIH068
TMP014973	VIW002
TMP019284	KIG019
PLQ000525	NGN079
PLQ2168	KTS088
ALQ020094	UTH028
ALQ018502	MAK017
INT007994	KAS062
INT007160	MWK055
INT010007	SPV100
INT005765	KHW050
ALQ019866	KYL026
TMP022415	GTN073
INT004240	DAN031
TMP016697	VIW002
TMP019524	KIG020
INT007737	KOR059
INT004479	UMJ035
ALQ019585	KYL025
ALQ017135	HAR012
TMP018826	MLK024
INT004284	DAN031
PLQ2445	KTS089
INT003626	UMJ036
TMP024245	LOR098
INT010108	SPV100
INT005152	EAS043
PLQ000871	MUT082
TMP015093	MSA004
INT000343	MSA006
ALQ034855	EMB087
PLQ000629	NGN079
TMP023848	MGM095
ALQ020159	UTH030
PLQ2270	KTS088
TMP016212	MSA004
INT005898	LUM054
TMP020519	KWG070
TMP021422	KHW050
INT004897	KIL041
INT000311	KAN008
TMP018696	MLK023
TMP022281	EAS043
TMP023873	BOM091
TMP020729	KWG071
TMP019713	KIG021
TMP021584	LUM053
INT005165	EAS044
TMP019349	KIG019
PLQ2296	KTS088
INT007369	MWK056
PLQ000861	MUT082
INT005961	LUM053
TMP016779	HAR010
ALQ032758	MUT083
TMP023908	MGM096
PLQ2204	KTS088
TMP021048	GTN074
TMP019936	MLK024
PLQ000645	NGN080
INT005459	STC048
INT008830	KTS089
INT004865	KRR038
PL015209	MBO014
INT007896	KAS061
ALQ034837	EMB087
INT004497	UMJ036
INT005209	EAS044
PLQ000951	MUT084
TMP016369	MSA004
ALQ017153	KIL042
TMP024029	LOR097
ALQ023254	SPV064
ALQ028258	KOR058
ALQ034869	EMB085
TMP016655	VIW003
PLQ000886	MUT082
ALQ032635	NGN081
INT007414	MWK056
TMP024230	LOR098
ALQ020402	UTH029
ALQ020141	UTH030
TWAG1734	BOM091
ALQ019875	KYL026
TMP024043	LOR097
TMP020313	SPV065
TMP022740	NGN079
TMP019301	KIG019
ALQ034618	EMB087
INT005045	KIL042
TMP020434	MIH067
TMP016169	VIW001
INT005243	EAS045
INT007652	KOR058
PLQ2302	KTS088
INT010138	SPV100
ALQ019581	KYL025
PLQ000881	MUT082
TWAG1754	BOM091
INT004966	KIL042
INT004856	KRR038
PLQ2455	KTS089
INT007976	KAS061
INT004821	KRR039
ALQ019499	MLK024
PLQ000461	GWK078
ALQ020221	UTH029
TMP016569	MSA004
INT005386	STC047
INT004883	KIL041
PLQ000515	NGN079
ALQ028321	MWK057
TMP021061	GTN074
ALQ017358	HAR011
TWAG1922	MGM094
TMP022768	NGN080
TMP018557	KYL025
ALQ034792	EMB087
PLQ000698	NGN080
INT008846	KTS089
ALQ018881	MAK017
TMP024217	LOR098
INT003119	KRR037
TMP019236	MAK018
ALQ023169	KAS063
ALQ020022	UTH028
TWAG1873	BOM092
TMP024287	LOR099
TMP019956	MLK023
PL015075	MBO013
TMP019369	KIG019
ALQ020070	UTH028
TMP019173	KIG019
INT004621	UMJ034
TMP016375	MSA004
TMP015511	VIW002
INT005706	KHW050
TMP019986	MAK017
PLQ2335	KTS089
ALQ034709	EMB085
INT010134	SPV100
TMP024444	LOR099
TMP020914	GTN073
TMP019388	KIG019
PL015118	MBO013
TMP019793	MLK023
TMP019778	MLK023
TMP020909	GTN073
TMP022110	EAS044
INT007411	MWK056
INT008624	EMB086
INT005037	KIL042
ALQ020200	UTH029
ALQ023245	SPV064
TMP019512	KIG020
INT004869	KIL041
TMP016205	MSA004
INT003585	UMJ036
TMP020046	MAK016
INT000384	MSA005
INT004783	KRR039
TMP019171	MAK018
TMP016156	VIW002
PLQ000279	MUT084
ALQ034639	EMB085
TWAG1997	MGM094
TMP014972	VIW002
INT005802	KHW050
PLQ000702	NGN080
TMP016129	VIW002
INT007668	KOR058
PLQ2265	KTS088
ALQ019690	KYL025
TMP021207	GWK076
TMP019534	KIG020
TMP015796	VIW001
INT008593	EMB087
TMP019044	MLK023
ALQ019971	KYL026
TMP024113	LOR098
INT003467	KIL041
TMP020020	MAK016
ALQ034865	EMB087
INT004978	KIL041
ALQ023490	BOM093
ALQ023259	SPV064
TMP023842	MGM096
PLQ000536	NGN079
PLQ000969	MUT083
INT004746	KRR038
INT005662	KHW049
INT003724	KRR039
TMP018438	KYL026
TMP021609	KHW050
INT003135	KRR037
TMP021689	KHW049
TMP019994	MAK018
TMP016034	MSA005
INT005172	EAS044
INT007563	MWK057
INT005957	LUM053
TMP024127	LOR098
PLQ000735	NGN080
INT003295	KIL041
ALQ020194	UTH029
TMP019627	KIG020
ALQ029008	MWK057
PLQ000899	MUT082
PLQ2183	KTS089
TMP019928	MLK024
TWAG2004	MGM095
TWAG1803	BOM091
INT004590	UMJ036
TMP015227	VIW001
INT004326	DAN031
TWAG00324	MIH068
TMP023878	MGM095
INT004323	DAN033
INT003738	KRR039
TMP021436	KHW050
ALQ028450	KOR059
TMP018641	KYL025
TMP016015	VIW002
INT004489	UMJ035
TMP019798	MLK023
ALQ019966	KYL026
TMP016121	VIW002
TMP019892	MLK024
ALQ034949	MUT082
INT010095	SPV100
TMP019468	KIG020
INT010025	SPV100
INT004819	KRR038
PLQ2308	KTS088
INT007840	KOR060
TMP019125	MAK018
INT010086	SPV100
INT004181	DAN031
PLQ000710	NGN080
INT004542	UMJ036
INT005650	KHW051
INT003892	DAN032
TMP019342	KIG019
TMP020506	KWG070
INT005608	KHW049
ALQ028998	MWK057
TMP016392	KAN008
INT003900	DAN032
TMP019355	KIG019
INT005538	KHW051
TMP017039	MBO014
PLQ2462	KTS089
INT005745	KHW050
INT007916	KAS061
INT004785	KRR039
INT005486	KHW051
TMP019846	MLK023
TMP020905	GTN073
TMP018953	MLK024
TMP019211	MAK018
TMP024178	LOR098
INT006356	MIH067
TMP023941	LOR097
INT007541	MWK057
ALQ019705	KYL027
PLQ000643	NGN080
ALQ019899	KYL026
TMP015072	VIWxxx
ALQ017244	HAR011
ALQ023180	KAS063
PL015203	MBO014
INT004334	DAN031
ALQ020013	UTH028
TMP016540	VIW002
PL015063	MBO013
ALQ035001	LOR098
TMP023922	MGM096
ALQ028161	LUM054
TWAG1716	BOM091
INT004848	KRR038
TMP016275	HAR011
ALQ034923	KTS090
TMP020456	MIH067
INT007592	MWK057
TMP019432	KIG020
INT007108	LUM054
TMP019378	KIG019
INT010057	SPV100
INT007974	KAS061
INT010104	SPV100
INT005601	KHW049
ALQ023128	KAS063
INT004792	KRR039
TMP020939	GTN073
ALQ023291	SPV064
TMP014924	VIW002
TMP015343	VIW001
PLQ000715	NGN080
ALQ019653	KYL025
TMP019736	MLK022
TWAG1995	MGM094
INT004222	UTH028
TMP021607	KHW050
TMP021281	GWK076
PLQ000600	NGN079
INT005279	STC046
ALQ020449	UTH029
TMP016488	KAN007
INT004902	KIL041
TMP018687	MLK023
ALQ019809	UTH029
TMP020987	GTN073
PL015264	MBO014
PLQ000534	NGN079
PL015069	MBO013
TMP023970	LOR097
INT003331	DAN031
INT007968	KAS061
INT007079	LUM054
TMP021673	KHW050
TMP016545	VIW003
TWAG00315	MIH068
ALQ019645	KYL025
INT004723	KRR037
TMP022507	GTN074
TWAG1788	BOM091
INT005224	EAS044
TMP024168	LOR098
ALQ018751	MBO013
TMP020837	GTN075
ALQ023140	KAS063
TMP023983	LOR097
ALQ020007	KYL026
INT005193	EAS044
INT004362	DAN033
ALQ019005	MAK017
INT004352	DAN031
ALQ019832	UTH029
TMP021091	GTN073
ALQ017407	HAR010
INT005778	KHW050
TWAG1826	BOM092
INT003440	KIL041
ALQ017349	HAR011
INT010071	SPV100
TMP019133	MAK017
TMP023935	LOR098
ALQ019660	KYL025
TMP021900	KHW051
TMP023954	LOR097
TMP021647	KHW050
INT010077	SPV100
PLQ2176	KTS088
TMP023454	EMB085
TMP020977	GTN073
INT006314	MIH067
INT005946	LUM053
TMP015505	VIW002
TMP019975	MAK017
TMP019822	MLK022
INT007648	KOR058
TMP021971	STC048
TMP024203	LOR098
TMP019223	MAK018
TMP015312	VIW001
ALQ017332	HAR011
PL015111	MBO014
PLQ000693	NGN080
INT010045	SPV100
INT010144	SPV100
ALQ023166	KAS063
TMP021184	GWK076
TMP021820	KHW049
TMP020322	SPV065
TWAG00300	MIH068
TMP021101	GTN074
TWAG1772	BOM091
TMP024048	LOR097
TWAG00168	MIH067
ALQ017241	HAR011
TMP016116	VIWxxx
INT008004	KAS062
PLQ000890	MUT084
TMP016254	HAR011
PL015249	MBO015
INT004261	DAN032
INT003633	UMJ036
TMP021095	KWG072
TMP016501	KAN007
INT009971	SPV100
INT005741	KHW050
INT004203	DAN031
PLQ2423	KTS089
INT007575	MWK057
TMP019540	KIG020
PLQ000960	MUT083
TMP021196	GWK076
ALQ017189	KIL042
INT005135	EAS043
INT006303	MIH067
INT010069	SPV100
ALQ018943	MAK017
ALQ032820	MUT084
ALQ019622	KYL025
TMP022142	EAS045
PL015122	MBO013
INT007070	LUM054
TMP023989	LOR097
TMP019506	KIG020
INT004588	UMJ036
TMP021153	GTN075
ALQ023305	SPV064
TMP016946	HAR012
TMP021722	KHW050
INT003115	KRR037
ALQ020203	UTH029
TMP014935	VIW002
ALQ034843	EMB087
PLQ000489	GWK076
TMP021051	GTN074
INT004178	DAN031
TMP024305	SPV100
INT005007	KIL041
INT004550	UMJ036
TWAG1809	BOM091
TMP015778	VIW001
ALQ028781	SPV064
TWAG00173	SPV065
INT007168	MWK055
TMP016042	KAN007
INT004717	KRR037
INT010049	SPV100
ALQ017249	HAR011
INT007404	MWK056
ALQ019529	MLK023
ALQ035128	LOR098
TMP021131	GTN075
PLQ2287	KTS088
TMP018983	UTH029
ALQ019137	KIL041
INT004357	DAN032
TMP021076	GTN074
TMP024251	LOR098
ALQ020166	UTH028
INT005188	EAS044
TMP015575	VIW002
ALQ032813	MUT083
TMP015190	VIWxxx
INT007857	KAS061
TMP015147	MSA004
TMP020059	MAK016
TWAG00294	MIH067
ALQ017277	HAR011
TMP019613	KIG021
ALQ020424	UTH029
TMP016749	HAR010
INT003392	KRR037
ALQ017321	HAR011
TMP019851	MLK023
TMP022397	GTN074
INT005886	LUM052
INT004464	UMJ035
INT004996	KIL042
TMP016092	VIW002
PL015033	MBO013
TMP023349	EMB085
TMP016528	MSA004
ALQ020153	UTH028
TMP015782	VIW001
TMP016016	MSA004
INT005447	STC048
ALQ028724	KAS063
INT004377	DANDUMP
INT008768	KTS088
INT005501	KHW049
TMP023393	EMB085
ALQ019065	KIG019
PLQ000675	NGN080
INT007954	KAS061
TMP024209	LOR098
TMP018417	KYL026
TMP016229	MSA006
INT004557	UMJ036
TMP018332	KYL026
TMP019129	MAK017
INT005286	STC046
INT008008	KAS062
INT007120	LUM054
ALQ020412	UTH029
TMP023944	LOR097
INT007003	MIH067
TMP024110	LOR098
ALQ032642	MUT082
INT003143	KRR037
INT004212	DAN033
ALQ023239	SPV064
PLQ2468	KTS089
TMP019948	MLK023
TMP016939	HAR012
TMP021809	KHW049
TMP016452	KAN009
TMP018521	KYL025
TMP020842	GTN075
INT004340	DAN031
TMP016318	KAN007
INT007815	KOR060
ALQ032666	MUT082
INT005938	LUM053
PLQ2329	KTS088
INT007924	KAS061
TMP022082	STC046
ALQ023222	SPV064
TMP018474	KYLxxx
INT004755	KRR038
PLQ000690	NGN080
TMP019915	MLK023
ALQ034931	KTS089
ALQ023151	KAS063
INT004657	KRR037
INT010153	SPV100
TMP016026	MSA005
TMP019021	MLK023
INT007083	LUM054
TMP021307	GWK077
ALQ018852	MBO015
INT005526	KHW051
INT007782	KOR059
TMP019244	MAK018
INT005893	LUM052
INT005794	KHW050
TMP019863	MLK023
PL015200	MBO014
PLQ000841	MUT082
TMP020998	GTN073
TMP020920	GTN073
TWAG1681	KTS088
TMP016409	KAN007
PLQ2493	KTS089
TMP017049	MBO014
TWAG1731	BOM091
ALQ019961	KYL026
ALQ018703	MBO014
TWAG1967	MGM095
TMP019816	MLK024
TMP024156	LOR098
TMP024094	LOR097
INT007380	MWK056
ALQ017443	HAR010
INT007797	KOR060
ALQ019080	KIL041
ALQ019637	KYL025
PL015229	MBO014
TMP016924	HAR012
ALQ017413	HAR010
ALQ035074	MGM095
TMP019867	MLK023
INT005690	KHW050
TMP024240	LOR098
TMP021285	GWK076
INT007992	KAS061
INT005770	KHW050
TMP024037	LOR097
ALQ028174	MWK055
INT005925	LUM053
INT007776	KOR059
TMP020878	GTN073
INT007766	KOR058
INT004560	UMJ036
TWAG00317	MIH068
ALQ017368	HAR011
TMP020860	KWG072
INT006051	SPV064
INT003681	KRR039
INT004860	KRR038
ALQ020444	UTH030
TMP020063	MAK017
INT005465	STC048
PLQ000474	GWK078
TMP019092	MAK017
TMP020494	KWG070
TMP018305	KYL026
INT007733	KOR058
INT004381	DANDUMP
INT004744	KRR038
ALQ034833	EMB087
TMP020812	KWG072
ALQ019592	KYL025
ALQ019429	KIG019
TMP018919	MLK024
TMP020784	KWG071
ALQ023111	KAS061
ALQ019604	KYL025
ALQ019802	KYL027
TMP023506	EMB085
TMP024175	LOR098
INT004533	UMJ036
ALQ019267	KIG020
INT004194	DAN031
ALQ028098	LUM054
TMP024025	LOR097
INT003897	DAN033
TMP019516	KIG020
TMP019709	KIG021
TMP018674	MLK023
INT004574	UMJ036
INT007914	KAS061
ALQ028389	KOR059
PLQ000925	MUT082
INT007688	KOR058
TWAG00249	MIH067
TMP021202	GWK076
ALQ019476	MLK024
TMP020777	KWG071
TMP015846	VIW002
ALQ019985	UTH028
INT005380	STC047
INT005352	KHW051
INT005627	KHW049
TMP015713	VIW001
PL015056	MBO013
TMP015509	VIW002
TMP023862	MGM096
TMP019461	KIG020
INT005269	EAS045
ALQ034667	EMB085
TMP015801	VIW001
ALQ028100	LUM054
TMP016215	MSA004
TMP015320	VIW001
TMP019895	MLK024
INT004482	UMJ035
TMP021025	GTN074
TMP024261	LOR098
TMP019785	MLK023
ALQ034916	KTS090
PLQ000550	NGN079
TMP016831	HAR011
PL015286	MBO014
TMP021019	GTN075
TMP017100	HAR012
TMP019859	MLK023
ALQ020209	UTH029
TMP016258	HAR011
ALQ019828	UTH029
TWAG1848	BOM092
INT005058	KIL042
INT004645	KRR037
TWAG1748	BOM091
INT000445	KAN008
INT007856	KAS061
PLQ2222	KTS088
TWAG1891	BOM092
TMP024062	LOR097
INT005440	STC048
ALQ032797	MUT084
INT005092	EAS043
TMP016267	HAR011
TMP018895	MLK024
TMP015856	VIW001
ALQ019771	KYL025
TMP015114	MSA004
ALQ019508	MLK023
TMP019362	KIG019
TMP019339	KIG019
ALQ019897	KYL026
TMP023994	LOR097
TWAG1821	BOM091
INT004690	KRR037
INT005421	STC047
ALQ023350	SPV064
TMP019837	MLK023
INT005399	STC047
TMP016878	KAN007
TWAG1857	BOM091
TMP020397	MIH067
INT003258	KIL041
ALQ019167	KIL042
INT007598	MWK057
ALQ034717	EMB085
TMP023569	EMB085
TMP019979	MAK017
ALQ018940	MAK017
INT005313	STC046
ALQ020462	UTH029
ALQ019365	KIG019
TMP020748	KWG071
ALQ023188	KAS063
ALQ018914	MAK017
ALQ028148	LUM054
ALQ019662	KYL025
ALQ017316	HAR011
INT007684	KOR058
TWAG1869	BOM092
PLQ2453	KTS089
ALQ023216	SPV064
INT005276	EAS044
TMP019596	KIG020
INT000379	MSA005
TMP016836	HAR010
TWAG00202	MIH068
TMP021795	KHW049
TMP016826	HAR010
ALQ034903	KTS089
PLQ000847	MUT082
ALQ034651	EMB085
INT004400	UMJ034
TMP019232	MAK018
INT004388	DANDUMP
TWAG1878	BOM092
TMP014928	VIW002
TMP019529	KIG020
TMP016618	VIW002
TMP019138	MAK017
TWAG1958	MGM094
ALQ019911	KYL026
TMP016572	MSA004
TMP020012	MAK016
ALQ034765	EMB087
TMP017029	HAR012
ALQ028331	KOR059
TMP021563	LUM053
TMP019501	KIG020
ALQ020217	UTH029
TMP022790	NGN080
PL015105	MBO013
ALQ020088	UTH028
TMP020000	MAK016
INT005215	EAS044
PLQ000455	GWK078
ALQ034702	EMB085
INT007604	MWK057
TMP019109	MAK017
TMP017068	MBO014
TWAG1985	MGM094
TWAG1962	BOM091
PLQ000943	MUT084
PLQ2432	KTS089
INT005756	KHW050
TMP020830	GTN075
ALQ028819	SPV064
TMP021013	GTN075
INT007102	LUM054
TMP020928	GTN073
ALQ019097	MAK017
TMP016473	KAN007
TMP024200	LOR098
TMP020694	KWG070
TMP019611	KIG021
PLQ2349	KTS089
TMP018787	UTH029
TMP020442	MIH067
TMP024225	LOR098
PLQ000941	MUT084
INT007844	KOR059
INT005559	KHW049
TMP021569	LUM053
INT005518	KHW051
ALQ020101	UTH028
INT003875	DAN032
TMP021244	GWK076
INT008582	EMB087
INT005389	STC047
INT005125	EAS043
TMP018526	KYL025
TMP019102	MAK017
INT004683	KRR037
INT005081	KIL042
TMP016515	MSA004
PLQ000681	NGN080
ALQ018965	MAK017
INT008952	KTS090
ALQ019794	KYL027
INT006502	MIH069
INT007750	KOR059
PLQ000563	NGN079
ALQ023353	SPV064
INT003342	UMJ036
TMP015184	MSA004
TMP020963	GTN074
TMP015094	MSA004
TMP020823	KWG072
TMP015788	VIW001
INT004258	DAN032
PLQ000566	NGN079
ALQ023158	KAS063
ALQ019778	KYL025
TMP018094	KYL026
ALQ034629	EMB085
INT005541	KHW049
INT005971	LUM053
ALQ019596	KYL025
INT000551	KAN008
ALQ034713	EMB085
INT004632	KRR037
TMP020931	GTN073
TMP021637	KHW050
PL015154	MBO015
TMP024453	LOR097
PLQ000934	MUT083
ALQ020433	UTH030
ALQ019728	KYL025
PLQ2474	KTS089
TMP020451	MIH067
TMP019772	MLK023
TMP016669	VIW003
TMP021570	LUM053
TMP016344	HAR011
ALQ028714	KAS063
INT007898	KAS061
INT007810	KOR060
TMP022563	GTN074
ALQ019823	UTH028
TWAG1761	BOM091
ALQ023267	SPV064
TWAG1775	BOM091
INT007882	KAS061
INT007172	MWK055
TMP021071	GTN074
INT008356	GTN074
INT005621	KHW049
INT000450	KAN008
PLQ000575	NGN079
TMP016234	MSA006
INT007420	MWK056
TMP024001	LOR097
INT000414	MSA005
INT004507	UMJ035
TMP024293	LOR099
TMP015837	VIW002
TMP016422	KAN008
ALQ019942	KYL026
ALQ019980	UTH028
TWAG00211	MIH068
TMP023546	EMB085
INT007762	KOR059
ALQ019860	KYL026
TMP019322	KIG019
INT003297	KIL041
ALQ023211	SPV064
TWAG1901	BOM091
ALQ034775	EMB085
TMP016910	HAR010
ALQ028080	LUM054
TMP018314	KYL026
INT005828	KHW049
INT000407	MSA005
ALQ018899	MAK016
TMP021433	KHW050
TMP015804	VIW001
ALQ023299	SPV064
TMP021717	KHW050
PLQ2249	KTS088
INT005229	EAS044
TMP023964	LOR097
INT007397	MWK056
TMP020751	KWG071
INT007394	MWK056
ALQ020147	UTH030
PLQ2193	KTS088
TMP016428	KAN007
TMP020499	KWG070
ALQ019749	KYL027
TMP015108	MSA004
TMP018318	KYL026
TMP018289	UTH029
ALQ019463	KIL041
TWAG00288	MIH068
ALQ034735	EMB086
ALQ020439	UTH028
INT004943	KIL040
ALQ023285	SPV064
INT005103	EAS043
TMP016110	VIW003
INT007113	LUM054
TMP016360	HAR010
TWAG00263	MIH068
ALQ019471	MLK024
INT007659	KOR058
TWAG00177	MIH067
TMP023930	BOM091
TMP015532	VIW002
TMP016193	MSA006
TMP016889	KAN007
INT007384	MWK056
ALQ017149	KIL041
TWAG1862	BOM092
TMP016144	VIW002
TMP019456	KIG020
TMP015311	VIW001
INT004502	UMJ034
TMP020796	KWG071
PL015041	MBO013
ALQ018624	MBO014
TMP020758	KWG071
TMP022209	EAS045
INT003535	UMJ035
INT005550	KHW050
INT005657	KHW051
INT000485	KAN008
INT010060	SPV100
INT005556	KHW049
TWAG00343	MIH068
INT007803	KOR060
TMP016178	MSA006
ALQ018756	MBO013
INT003754	KIL041
TMP019742	MLK022
TMP019584	KIG020
TMP021678	KHW049
INT006156	SPV064
ALQ017237	HAR011
PLQ000667	NGN080
PLQ000580	NGN079
TMP015544	VIW002
TMP019621	KIG021
TMP021231	GWK076
PLQ2385	KTS089
ALQ020172	UTH029
ALQ020003	KYL026
INT003921	DANBAT
TMP021220	GWK076
TMP015994	VIW002
INT005734	KHW050
INT003766	KIL041
INT004775	KRR039
ALQ032869	MUT084
TMP019809	MLK024
ALQ023482	GWK078
TMP016398	KAN008
ALQ028010	KIL041
INT008267	KWG072
ALQ020467	MAKBAT
INT004906	KIL041
ALQ019939	KYL026
TMP024008	LOR097
TMP020763	KWG071
PLQ2252	KTS088
PLQ2481	KTS089
TMP024547	LOR097
TMP024091	LOR097
ALQ034933	KTS088
TMP015158	MSA004
TMP019601	KIG021
INT004268	DAN032
TMP021082	GTN074
TMP023415	EMB085
INT008756	KTS088
PL015129	MBO013
PLQ000544	NGN079
PLQ2243	KTS088
PLQ2279	KTS088
INT004250	DAN032
PLQ000484	GWK078
TMP018398	KYL026
INT005052	KIL042
ALQ020420	UTH028
INT005931	LUM053
TWAG00337	MIH068
PL015152	MBO015
TMP020802	KWG070
TMP021005	GTN073
INT005477	STC048
TMP021043	GTN074
PL015190	MBO014
TMP019076	MAK017
TMP021217	GWK076
INT007630	MWK057
ALQ019632	KYL025
ALQ032689	MUT082
INT004470	UMJ035
TWAG1814	BOM092
TMP019659	MLK023
TMP020669	KWG070
TMP019297	MAK017
INT004578	UMJ036
TMP020967	GTN073
INT004567	UMJ036
ALQ034646	EMB085
ALQ019375	KIG019
ALQ019512	MLK024
ALQ019153	KIL041
ALQ023279	SPV064
TMP019279	KIG019
TWAG1831	BOM091
PLQ2198	KTS088
TMP015013	VIWxxx
PL015025	MBO013
PLQ000468	GWK078
TMP015164	MSA004
TMP024272	LOR099
ALQ028402	KOR060
INT005729	KHW050
PLQ000287	MUT084
PLQ000521	NGN079
INT007553	MWK057
INT004210	DAN031
TMP020445	MIH067
TMP019273	KIG019
ALQ018557	KIG019
TMP016818	HAR012
ALQ018577	KIG019
TMP020512	KWG070
INT005810	KHW050
ALQ019759	KYLxxx
ALQ019735	KYL025
ALQ034823	EMB087
ALQ017075	KAN009
PLQ000985	MUT083
TMP022099	STC046
ALQ019554	MLK024
TWAG1982	MGM095
ALQ020080	UTH028
INT005917	LUM052
ALQ028136	LUM054
INT004245	DAN032
ALQ034881	KTS088
ALQ019947	KYL026
PLQ000478	GWK078
ALQ020044	KYL026
PL015176	MBO013
TMP024102	LOR097
PL015259	MBO015
TMP019291	KIG019
INT010125	SPV100
INT010120	SPV100
PLQ2229	KTS088
INT007479	MWK056
PLQ000657	NGN080
INT005840	KHW050
INT005822	KHW050
ALQ035097	LOR098
TMP020944	GTN073
TMP021753	KHW049
PLQ2281	KTS088
TMP016954	HAR011
INT007864	KAS061
ALQ017070	KAN009
ALQ034825	EMB087
INT005184	EAS044
TMP019202	MAK018
PLQ001005	MUT084
ALQ034852	EMB087
TMP020698	KWG070
ALQ020107	UTH028
PLQ000554	NGN079
INT005034	KIL042
INT005715	KHW050
ALQ019694	KYL027
ALQ018583	KIG019
INT004834	KRR039
TMP019096	MAK017
PL015094	MBO014
TMP021453	KHW050
TMP016346	HAR011
TMP021253	GWK076
INT007704	MWK055
TMP020715	KWG071
ALQ028350	KOR059
ALQ020112	UTH028
TMP021191	GWK076
INT008641	EMB086
TMP016335	HAR011
INT004674	KRR037
ECL000675	KIL042
INT004653	KRR037
TMP016137	VIW002
PLQ2237	KTS088
ALQ020076	UTH028
TWAG1926	MGM094
TWAG00365	MIH067
ALQ019519	MLK024
INT003413	KRR038
INT004539	UMJ036
INT005879	LUM052
TMP016357	HAR010
TMP018505	KYL025
ALQ019495	MLK024
ALQ034625	EMB085
INT006147	SPV064
TMP020787	KWG071
TMP015485	VIW002
TMP016496	KAN008
TMP019549	KIG019
INT010030	SPV100
INT004170	DAN031
TWAG00386	MIH069
TMP024012	LOR097
TMP016388	HAR010
PLQ2489	KTS089
TMP024119	LOR098
INT004392	DANDUMP
ALQ034796	EMB086
TMP018719	MLK023
TMP021939	STC047
INT004680	KRR037
INT007450	MWK056
ALQ028278	MWK057
ALQ019547	MLK024
TWAG00379	MIH069
INT005987	LUM054
INT010091	SPV100
TMP016857	KAN007
TMP016917	HAR012
INT000333	MSA006
TMP019828	MLK023
INT003823	KRR038
PLQ2415	KTS089
ALQ017119	HAR012
INT007457	MWK056
INT003527	UMJ035
ALQ019542	KIG021
TMP016843	KAN007
TMP021480	KHW050
TMP020424	MIH067
ECL000753	KIL042
TMP020703	KWG071
TMP020992	GTN073
INT007544	MWK057
TMP024302	LOR099
TMP019182	KIG019
INT005001	KIL042
ALQ020065	UTH028
TWAG00196	MIH068
INT004955	KIL042
PLQ000963	MUT084
TMP021066	GTN074
INT005113	EAS043
TMP019768	MLK022
TMP020429	MIH067
PLQ000602	NGN079
TMP016312	KAN008
TMP021693	KHW049
TMP023975	LOR097
ALQ018998	MAK016
TWAG1916	MGM094
TMP018756	MLK023
PL015022	MBO014
INT007887	KAS061
ALQ023228	SPV064
INT010013	SPV100
TMP020025	MAK016
TMP021766	KHW050
TWAG00214	MIH068
TMP021113	GTN075
INT005910	LUM052
TMP020076	MAK016
TMP018942	MLK024
TMP023356	EMB085
ALQ020410	UTH029
ALQ019380	KIG019
PL015044	MBO013
INT004160	DAN031
TWAG1933	MGM094
INT005265	EAS044
INT006213	SPV064
INT004664	KRR037
TMP021107	GTN075
ALQ019122	MAK017
INT005614	KHW049
INT005950	LUM053
PL015049	MBO013
ALQ019851	KYL026
ALQ034694	EMB085
TMP016322	KAN009
PLQ000865	MUT082
TWAG00330	MIH067
ALQ023177	KAS063
ALQ019107	MAK017
TMP019571	KIG020
INT004297	DAN032
INT007587	MWK057
TMP017045	MBO014
INT005315	STC046
TMP021228	GWK076
TMP019950	MLK023
INT003457	KIL041
INT005816	KHW050
TMP016687	VIW002
PLQ000593	NGN079
TMP024412	LOR097
INT003929	DAN032
TMP019424	KIG019
TWAG1784	BOM091
INT007465	MWK056
INT003649	UMJ036
INT004405	UMJ034
TMP021179	GWK076
ALQ019539	MLK023
ALQ018686	MBO014
TMP022799	NGN080
TMP019418	KIG019
TMP024018	LOR097
INT007962	KAS061
INT010116	SPV100
TMP016200	MSA006
TMP016623	VIW002
INT004799	KRR039
TMP023905	MGM096
INT004879	KIL041
INT005638	KHW050
PLQ2439	KTS089
ALQ019848	KYL026
PLQ000670	NGN080
INT004805	KRR039
TMP016805	HAR010
TMP018806	UTH029
PLQ000742	NGN079
TMP016046	HAR011
TWAG1742	BOM091
INT005668	KHW049
PL015278	MBO013
ALQ020035	UTH028
INT007533	MWK056
TMP020771	KWG071
TWAG1688	BOM091
INT004446	UMJ035
TMP019332	KIG019
TMP019555	KIG019
TMP020331	MIH068
INT004728	KRR037
ALQ020457	UTH029
PLQ000249	MUT084
INT003916	DAN032
INT003118	KRR037
TWAG1884	BOM092
ALQ018627	MBO014
TMP021732	KHW050
INT007905	KAS061
INT010039	SPV100
ALQ034661	EMB085
INT005414	STC047
ALQ019870	KYL026
TWAG00193	MIH067
INT003888	DAN032
ALQ034634	EMB085
TMP020955	GTN073
ALQ028086	LUM054
ALQ034761	EMB087
PLQ000733	NGNBAT
TMP024164	LOR098
INT005129	EAS043
INT004316	DAN031
ALQ019883	KYL026
TMP019325	KIG019
INT005595	KHW049
ALQ019610	KYL025
INT005176	EAS044
TMP017071	MBO014
ALQ018643	MBO014
PLQ2189	KTS088
TMP023446	EMB085
ALQ019817	UTH029
TMP016456	KAN007
TMP023867	MGM095
INT005334	STC046
ALQ017456	MAK016
ALQ028214	MWK057
TMP019942	MLK024

## Sheet: MLST
TMP024272	48
INT005931	48
TMP016456	10
ALQ035001	2705
ALQ020013	10
TMP020812	10
TMP021051	48
TMP018332	48
TMP017039	2705
INT005917	2705
ALQ018940	398
INT007914	297
INT005209	58
INT004755	10
ALQ019662	155
TMP015114	58
TMP019182	10
TMP016924	10
TWAG1869	297
ALQ017349	155
INT004479	48
TMP021693	641
INT004258	48
TMP023917	48
PLQ2229	10
PL015286	9441
TWAG1901	1304
INT004250	10
INT007457	58
ALQ028450	101
INT004879	297
INT005595	206
ALQ019971	10
TMP014972	1304
TMP019133	101
INT004883	2705
ALQ019911	10
ALQ034709	155
PLQ000515	10
TMP016910	101
ALQ019463	48
TMP021071	155
INT005879	58
TMP020748	297
PLQ2439	224
INT004513	48
TMP021285	206
ALQ023285	398
PLQ000973	58
TMP019456	297
TMP021228	206
INT005638	10
PLQ000702	641
TMP020012	155
TMP021717	746
TWAG00177	746
TMP020751	58
PLQ000534	48
PLQ000652	10
INT003754	48
TMP021570	10
TMP021066	10
PLQ2222	10
INT005910	10
TWAG1962	2705
TMP019325	206
ALQ023279	48
TMP021678	206
INT010007	48
INT007102	224
TMP021607	155
TMP016156	641
ALQ020076	155
TWAG1974	48
INT003297	48
TMP015485	297
TMP020763	101
ALQ020194	155
ALQ034651	10
INT007896	297
TMP024113	216
PLQ000871	746
TWAG1848	9441
ALQ017149	224
INT007533	58
INT005188	224
TMP024048	10
INT005559	10
INT007369	48
INT004805	206
TMP021732	206
TMP024453	48
TMP020758	10
TMP024230	1304
TMP018895	746
INT004352	10
ALQ019817	297
INT003738	206
INT010153	48
TMP020429	2705
INT007840	1304
TMP019378	10
INT010091	48
INT000445	10
INT004245	10
ALQ019581	206
ALQ028350	641
INT007810	10
TMP019516	155
PLQ2270	746
TMP021900	155
PL015200	9441
TMP024018	10
TMP016515	58
PLQ000881	746
INT007684	48
TMP021939	10
INT005946	155
PLQ000693	1304
INT008952	155
TMP019596	48
ALQ034792	58
TMP021101	10
INT005971	48
TMP019512	206
INT004357	10
TMP015856	48
TMP019571	58
ALQ019832	48
TMP016697	155
TMP016322	10
PLQ000847	297
INT007882	58
INT007108	155
ALQ017244	297
TMP023922	48
TMP024094	48
TMP019236	48
INT004746	155
TMP016034	10
INT005668	10
INT003413	216
INT007744	10
INT003921	297
TWAG00168	10
INT005224	58
INT008641	216
INT008624	216
TMP024225	58
INT007924	48
INT004574	1304
TMP019332	746
ALQ019122	155
TMP016312	206
TMP021220	48
PLQ2281	10
TMP016655	297
TMP015782	155
TMP021244	101
INT003457	398
ALQ034735	10
INT005152	297
TMP022507	10
TMP018505	48
TMP021307	48
TMP016016	155
INT005389	216
TMP019218	155
TWAG1826	58
ALQ032642	10
INT003649	10
ALQ020467	10
TMP019936	155
TWAG1731	641
TMP024209	297
INT003900	10
TMP015013	9441
TMP016229	9441
TMP016129	216
PLQ2415	10
TMP024091	58
TMP016169	155
ALQ019471	10
TMP017029	216
PL015022	48
INT007887	216
TMP019555	9441
INT004744	155
TMP022110	10
INT004539	48
ALQ034931	641
INT007168	155
TMP023954	10
TMP018289	641
TMP024444	224
TMP022099	10
INT004165	155
ALQ019851	10
TMP024302	155
TMP022790	10
TMP020842	2705
INT005135	48
TMP020823	10
TMP015575	155
ALQ020412	101
ALQ019167	48
PLQ000890	10
ALQ019592	216
INT004470	155
TMP020784	101
TMP016528	224
INT005315	297
INT004621	9441
TMP019798	10
TMP021584	398
PLQ000645	155
TWAG00351	297
ALQ018670	398
INT005538	224
PL015025	58
ALQ023305	48
INT005765	10
TMP020020	1304
TWAG00343	1304
INT007668	297
INT005822	10
INT004542	48
TMP019713	10
PL015033	297
PLQ2423	10
ALQ020088	101
ALQ018852	641
TMP018398	10
TMP016234	10
TMP019096	155
TMP024119	216
INT007905	10
PL015075	398
TWAG1734	48
TMP021820	2705
INT005052	206
INT005802	297
TMP019895	155
INT005657	216
TMP021184	398
ALQ020221	10
TMP021281	155
INT004446	155
INT005734	10
INT007394	58
INT007652	155
TMP018953	48
TMP019211	224
ALQ034761	48
ALQ028998	10
INT005712	155
PLQ2252	10
TWAG1910	9441
ALQ023216	297
INT004567	297
TMP019621	48
INT010030	224
INT005614	48
ALQ017413	155
ECL000753	297
TWAG00337	1304
PLQ2193	155
TMP016344	155
TMP024102	2705
INT005526	155
ALQ018577	48
TMP015072	9441
TMP016357	155
ALQ020022	10
TMP023546	48
TMP019171	48
TMP018641	297
TMP023862	58
TWAG00330	224
INT003929	10
TMP021637	10
TMP021766	48
TMP018919	155
ALQ019848	641
TMP019223	398
ALQ019596	10
TMP019138	58
TMP019284	10
ALQ017189	297
INT007544	48
TWAG1878	297
INT005129	48
ALQ023267	10
TMP020715	48
INT007898	48
INT003916	10
INT007541	297
ALQ028781	297
INT005550	9441
ALQ035128	10
INT005608	746
INT004674	155
PL015278	9441
PL015264	9441
INT008356	10
TMP021253	48
TMP020494	58
TMP014924	746
PL015111	2705
TMP024547	10
INT004560	155
TMP021453	48
TWAG00324	1304
INT005279	641
TMP014928	297
TMP015320	746
TMP016026	746
TMP018318	9441
ALQ020028	10
TMP015158	10
ALQ019429	48
TMP021048	297
INT007688	398
INT008008	48
TMP021689	206
INT005745	297
TMP021196	10
ALQ019980	10
INT005872	10
PLQ000742	10
INT010057	48
INT007994	10
TMP015713	101
ALQ019495	58
TMP023842	155
ALQ023158	101
TMP019388	48
TMP021076	58
INT010069	10
TMP016519	10
TMP016116	155
TMP016569	155
INT005893	206
TMP016205	155
TMP016545	48
TMP022397	206
PLQ000941	48
INT007604	10
TWAG00365	224
ALQ019860	155
TMP021061	10
ALQ028100	398
INT005925	155
INT007592	297
TWAG1688	101
TMP020025	58
TMP021795	155
INT007397	48
ALQ019899	58
INT004160	155
ALQ023350	10
ALQ034667	1304
TWAG1922	398
TMP023989	10
PLQ000478	206
INT005037	10
ALQ017119	746
TMP015147	10
INT010134	398
TWAG1926	58
ALQ034823	48
TMP021563	48
ALQ028389	48
TMP019822	155
PLQ000865	398
TMP016857	2705
TMP016422	155
INT004170	58
TMP023994	10
ALQ034933	224
INT007659	58
ALQ018899	10
TMP015796	10
INT010013	10
ALQ019542	216
ALQ032820	398
PLQ000963	58
INT005243	9441
INT005029	297
TMP020771	58
TMP020955	155
TMP016137	48
INT004590	155
ALQ019883	9441
INT007479	10
TMP023878	746
TMP018826	746
TMP021082	48

## Sheet: newick
((INT004717:5.983653000000001E-4,((PLQ000566:7.218066E-4,(ALQ019476:6.297440000000002E-4,(TMP016398:1.923899999999902E-6,(INT004680:2.3699999999841903E-8,INT004683:5.558000000000125E-7):5.446000000000964E-7):6.187091999999999E-4):1.8899489999999993E-4):1.3947150000000012E-4,((TMP020519:4.0853539999999994E-4,(INT004664:6.521699999999979E-5,(INT007856:8.323999999997923E-7,INT007857:4.97000000000344…
):2.2967199999999674E-5):1.0970000000002506E-6):2.6990000000009715E-7):6.288099999999727E-6):2.2061000000002905E-6):9.075999999998488E-7):9.996699999999768E-6):3.84130000000019E-6):5.658999999999872E-7):5.723000000000013E-7):4.380200000000077E-6,(((ALQ023350:2.2724400000000144E-5,PLQ2252:2.3483700000000163E-5):1.3498999999997548E-6,(TWAG1891:3.090539999999961E-5,(ALQ018899:4.1509800000000176E-5,(…
0000045E-6,((ALQ028080:2.733900000000296E-6,TMP015713:5.212899999999972E-6):4.9099999999829835E-8,((ALQ020088:6.835299999999843E-6,(ALQ023158:8.340999999999384E-7,TMP016910:1.0931000000002217E-6):1.2303699999999772E-5):4.789999999985431E-8,(TWAG1688:5.922099999999819E-6,((TMP020763:7.377900000000125E-6,TMP020784:3.831799999999986E-6):3.0906000000000683E-6,(ALQ028450:7.07370000000004E-6,((ALQ02041…
