# Supplementary material for: Population genomics of Escherichia coli in livestock-keeping households across a rapidly developing urban landscape
Source: Nat Microbiol. 2022 Mar 14;7(4):581–9. doi: 10.1038/s41564-022-01079-y (PMC8975746; doi:10.1038/s41564-022-01079-y)
Supplement: Source Data Extended Data Fig. 3 — Summary output of threshold analysis from cutpointR. [file 41564_2022_1079_MOESM9_ESM.txt]

Method: maximize_metric
Predictor: value
Outcome: hhsame_diff
Direction: <=

    AUC   n n_pos n_neg
 0.8857 699   120   579

 optimal_cutpoint sum_sens_spec    acc sensitivity specificity  tp fn fp  tn
               10         1.757 0.9027      0.8417      0.9154 101 19 49 530

Predictor summary:
    Data Min. 5% 1st Qu. Median     Mean 3rd Qu.  95% Max.       SD NAs
 Overall    1  3      16     37 39.95994      58 90.0  100 27.61262   0
    diff    1  5      29     43 45.85320      62 91.0  100 25.08637   0
    same    1  2       3      4 11.52500       7 65.6   97 20.76477   0
