# Supplementary material for: Population genomics of Escherichia coli in livestock-keeping households across a rapidly developing urban landscape
Source: Nat Microbiol. 2022 Mar 14;7(4):581–9. doi: 10.1038/s41564-022-01079-y (PMC8975746; doi:10.1038/s41564-022-01079-y)
Supplement: Source Data Extended Data Fig. 4 — Household pair, host sharing category and geographical distance between household (KMs). [file 41564_2022_1079_MOESM10_ESM.xlsx]

## Sheet: sourcedata_FigureS2
Household Pair	Host Sharing category	Geographical distance between household (KMs)
KTS089_HAR010	H-H	15.42
KWG072_KIG019	H-H	4.88
KWG072_KIG019	H-H	4.88
UTH028_KYL026	H-H	24.3
KOR058_EAS044	H-LB	4.83
LOR099_LOR097	H-LB	2.08
NGN080_GTN074	H-LB	34.03
UTH030_UTH029	H-LB	0.71
KTS089_KIL042	H-WB	7.25
STC048_STC047	H-WB	0.15
UTH028_DAN031	H-WB	23.02
KIG020_KHW049	LM-LM	25.8
MSA004_MAK017	LM-LM	9.98
UTH029_SPV100	LM-LM	7.95
KHW050_KHW049	LM-WM	0.15
LUM052_KHW049	LM-WM	12.99
SPV100_KIL041	LM-WM	4.21
VIW001_LUM053	LB-LB	2.87
VIW001_LUM053	LB-LB	2.87
KHW050_KHW049	LB-WB	0.15
KYL025_DAN032	LB-WB	2.36
LOR097_HAR011	LB-WB	13.39
LOR097_HAR011	LB-WB	13.39
LOR097_HAR011	LB-WB	13.39
LOR097_HAR011	LB-WB	13.39
UTH029_STC046	LB-WB	14.81
KAN007_KAN008	WB-LM	3.11
KAN007_KAN008	WB-LM	3.11
KAN007_KAN009	WB-LM	6.59
KAN007_KAN009	WB-LM	6.59
KHW050_KHW049	WB-LM	0.15
MLK023_BOM091	WB-LM	10.02
STC046_KYL026	WB-LM	12.44
KAN009_KAN008	WB-WB	3.48
MBO014_LOR098	WM-LB	13.75
MLK023_KYL026	WM-LB	7.75
SPV100_LOR098	WM-LB	2.78
VIW001_LUM053	WM-LB	2.87
VIW001_LUM053	WM-LB	2.87
KAN007_KAN008	WM-WB	3.11
KAN007_KAN009	WM-WB	6.59
KAN007_KAN009	WM-WB	6.59
KAN008_KAN007	WM-WB	3.11
KAN009_KAN007	WM-WB	6.59
LUM052_KHW050	WM-WB	13.08
LUM052_KHW050	WM-WB	13.08
MUT084_KWG071	WM-WB	4.33
LUM052_KHW050	WM-WM	13.08
SPV100_LOR098	WM-WM	2.78
