# Supplementary material for: Population genomics of Escherichia coli in livestock-keeping households across a rapidly developing urban landscape
Source: Nat Microbiol. 2022 Mar 14;7(4):581–9. doi: 10.1038/s41564-022-01079-y (PMC8975746; doi:10.1038/s41564-022-01079-y)
Supplement: Source Data Extended Data Fig. 5 — List of sharing pairs, cgSNP pairwise distance, host type and household sharing category. [file 41564_2022_1079_MOESM11_ESM.xlsx]

## Sheet: sourcedata_FigureS3
Isolate pair 1	Isolate pair 1	cgSNP pairwise distance	Host sharing type	Household sharing category
ALQ017075	ALQ018943	99	W-W	Diff HHs
ALQ017075	INT000450	5	W-W	Diff HHs
ALQ017075	TMP016042	5	W-W	Diff HHs
ALQ017075	TMP016473	5	W-W	Diff HHs
ALQ017075	TMP016878	5	W-L	Diff HHs
ALQ017075	TMP016889	0	W-L	Diff HHs
ALQ017149	INT010030	8	W-L	Diff HHs
ALQ017153	ECL000675	6	L-L	Same HH
ALQ017189	ALQ019365	52	L-L	Diff HHs
ALQ017189	ALQ023216	54	L-L	Diff HHs
ALQ017189	ECL000753	5	W-L	Same HH
ALQ017189	INT004567	51	L-L	Diff HHs
ALQ017189	INT005029	5	L-L	Same HH
ALQ017189	INT005802	45	L-L	Diff HHs
ALQ017189	INT007541	50	L-L	Diff HHs
ALQ017189	INT007592	49	L-L	Diff HHs
ALQ017189	INT007896	77	L-L	Diff HHs
ALQ017189	INT007914	62	L-L	Diff HHs
ALQ017189	PL015033	60	L-L	Diff HHs
ALQ017189	TMP014928	51	L-L	Diff HHs
ALQ017189	TMP018641	57	L-L	Diff HHs
ALQ017189	TMP019339	56	L-L	Diff HHs
ALQ017189	TMP020748	49	L-L	Diff HHs
ALQ017189	TMP024209	52	L-L	Diff HHs
ALQ017189	TWAG1869	51	L-L	Diff HHs
ALQ017189	TWAG1878	47	L-L	Diff HHs
ALQ017237	TMP016831	1	L-L	Same HH
ALQ017241	ALQ017368	4	L-L	Same HH
ALQ017241	TMP016254	1	L-L	Same HH
ALQ017241	TMP016275	0	L-L	Same HH
ALQ017241	TMP023975	4	W-L	Diff HHs
ALQ017277	ALQ028714	79	L-L	Diff HHs
ALQ017321	ALQ017332	6	L-L	Same HH
ALQ017321	TMP016046	0	L-L	Same HH
ALQ017321	TMP016335	0	L-L	Same HH
ALQ017332	TMP016046	6	L-L	Same HH
ALQ017332	TMP016335	6	L-L	Same HH
ALQ017358	INT003119	46	L-L	Diff HHs
ALQ017358	INT003176	47	L-L	Diff HHs
ALQ017368	TMP016254	5	L-L	Same HH
ALQ017368	TMP016275	4	L-L	Same HH
ALQ017368	TMP023975	8	W-L	Diff HHs
ALQ017407	TMP016779	3	L-L	Same HH
ALQ017443	INT010045	19	W-W	Diff HHs
ALQ018557	PLQ000670	40	L-L	Diff HHs
ALQ018852	TMP016156	42	W-W	Diff HHs
ALQ018881	ALQ019005	5	L-L	Same HH
ALQ018914	ALQ019107	3	L-L	Same HH
ALQ018943	TMP016889	99	W-L	Diff HHs
ALQ018998	TMP021107	75	W-W	Diff HHs
ALQ018998	TMP021153	74	W-W	Diff HHs
ALQ019065	ALQ019380	13	L-L	Same HH
ALQ019065	INT007733	34	L-L	Diff HHs
ALQ019065	TMP019529	75	L-L	Diff HHs
ALQ019065	TMP019846	97	L-L	Diff HHs
ALQ019065	TMP019851	97	L-L	Diff HHs
ALQ019065	TWAG00386	85	L-H	Diff HHs
ALQ019097	INT005276	87	W-W	Diff HHs
ALQ019097	TWAG00300	49	W-W	Diff HHs
ALQ019365	ALQ023216	28	L-L	Diff HHs
ALQ019365	ECL000753	49	W-L	Diff HHs
ALQ019365	INT004567	31	L-L	Diff HHs
ALQ019365	INT005029	49	L-L	Diff HHs
ALQ019365	INT005802	27	L-L	Diff HHs
ALQ019365	INT007541	22	L-L	Diff HHs
ALQ019365	INT007592	21	L-L	Diff HHs
ALQ019365	INT007896	71	L-L	Diff HHs
ALQ019365	INT007914	36	L-L	Diff HHs
ALQ019365	PL015033	34	L-L	Diff HHs
ALQ019365	TMP014928	33	L-L	Diff HHs
ALQ019365	TMP018641	39	L-L	Diff HHs
ALQ019365	TMP019339	4	L-L	Same HH
ALQ019365	TMP020748	39	L-L	Diff HHs
ALQ019365	TMP024209	54	L-L	Diff HHs
ALQ019365	TWAG1869	33	L-L	Diff HHs
ALQ019365	TWAG1878	37	L-L	Diff HHs
ALQ019380	INT007733	29	L-L	Diff HHs
ALQ019380	TMP019529	70	L-L	Diff HHs
ALQ019380	TMP019846	100	L-L	Diff HHs
ALQ019380	TMP019851	100	L-L	Diff HHs
ALQ019380	TWAG00386	80	L-H	Diff HHs
ALQ019499	INT005938	60	L-L	Diff HHs
ALQ019499	PLQ2237	70	L-L	Diff HHs
ALQ019539	INT003897	48	W-W	Diff HHs
ALQ019547	ALQ019554	0	H-H	Same HH
ALQ019547	TMP018942	0	H-H	Same HH
ALQ019554	TMP018942	0	H-H	Same HH
ALQ019585	ALQ020041	21	H-H	Diff HHs
ALQ019653	INT004268	4	W-L	Diff HHs
ALQ019662	TMP021607	24	L-H	Diff HHs
ALQ019690	TMP016121	45	W-W	Diff HHs
ALQ019705	ALQ019749	0	H-H	Same HH
ALQ019728	ALQ020159	94	W-W	Diff HHs
ALQ019809	INT003295	16	L-L	Diff HHs
ALQ019809	INT005286	4	W-L	Diff HHs
ALQ019823	PLQ000899	24	W-W	Diff HHs
ALQ019832	ALQ023279	56	L-H	Diff HHs
ALQ019832	TMP024272	55	H-H	Diff HHs
ALQ019832	TMP024453	56	L-H	Diff HHs
ALQ019848	INT005279	33	W-L	Diff HHs
ALQ019866	ALQ020424	40	W-L	Diff HHs
ALQ019866	TMP019948	0	W-L	Diff HHs
ALQ019883	INT004621	12	W-W	Diff HHs
ALQ019883	INT005243	21	W-W	Diff HHs
ALQ019883	INT005550	20	W-W	Diff HHs
ALQ019883	PL015200	24	W-W	Diff HHs
ALQ019883	PL015264	46	W-W	Diff HHs
ALQ019883	PL015278	31	W-W	Diff HHs
ALQ019883	PL015286	28	W-W	Diff HHs
ALQ019883	TMP015013	33	W-W	Diff HHs
ALQ019883	TMP015072	39	W-W	Diff HHs
ALQ019883	TMP016229	29	W-W	Diff HHs
ALQ019883	TMP018318	23	W-W	Same HH
ALQ019883	TMP019555	33	W-W	Diff HHs
ALQ019883	TWAG1848	34	W-W	Diff HHs
ALQ019883	TWAG1910	28	W-W	Diff HHs
ALQ019911	ALQ019980	3	H-H	Diff HHs
ALQ020022	INT003900	13	H-H	Diff HHs
ALQ020022	INT004245	13	H-H	Diff HHs
ALQ020028	TWAG00168	45	H-H	Diff HHs
ALQ020080	TWAG00249	65	W-L	Diff HHs
ALQ020101	PLQ000951	63	W-L	Diff HHs
ALQ020101	TMP020796	62	W-L	Diff HHs
ALQ020112	ALQ023254	65	H-H	Diff HHs
ALQ020112	INT005001	66	H-H	Diff HHs
ALQ020112	PLQ2385	71	H-H	Diff HHs
ALQ020141	ALQ020449	0	L-H	Diff HHs
ALQ020153	PLQ000629	14	W-W	Diff HHs
ALQ020166	TMP016150	40	W-W	Diff HHs
ALQ020209	ALQ020457	4	L-L	Same HH
ALQ020424	TMP019948	40	W-W	Diff HHs
ALQ020462	INT010077	0	L-L	Diff HHs
ALQ023111	PLQ000985	28	W-W	Diff HHs
ALQ023111	TMP019549	22	W-W	Diff HHs
ALQ023111	TWAG00379	45	W-H	Diff HHs
ALQ023140	INT004400	43	H-H	Diff HHs
ALQ023158	TMP016910	40	L-L	Diff HHs
ALQ023180	PLQ2493	86	L-H	Diff HHs
ALQ023180	TMP024283	17	L-H	Diff HHs
ALQ023216	ECL000753	51	W-L	Diff HHs
ALQ023216	INT004567	25	L-L	Diff HHs
ALQ023216	INT005029	51	L-L	Diff HHs
ALQ023216	INT005802	27	L-L	Diff HHs
ALQ023216	INT007541	26	L-L	Diff HHs
ALQ023216	INT007592	25	L-L	Diff HHs
ALQ023216	INT007896	65	L-L	Diff HHs
ALQ023216	INT007914	30	L-L	Diff HHs
ALQ023216	PL015033	20	L-L	Diff HHs
ALQ023216	TMP014928	35	L-L	Diff HHs
ALQ023216	TMP018641	41	L-L	Diff HHs
ALQ023216	TMP019339	24	L-L	Diff HHs
ALQ023216	TMP020748	41	L-L	Diff HHs
ALQ023216	TMP024209	56	L-L	Diff HHs
ALQ023216	TWAG1869	35	L-L	Diff HHs
ALQ023216	TWAG1878	39	L-L	Diff HHs
ALQ023254	INT005001	29	H-H	Diff HHs
ALQ023254	PLQ2385	32	H-H	Diff HHs
ALQ023259	ALQ032813	56	H-H	Diff HHs
ALQ023267	PLQ2222	46	H-H	Diff HHs
ALQ023279	TMP024272	10	L-H	Diff HHs
ALQ023279	TMP024453	10	L-L	Diff HHs
ALQ023299	INT006051	0	L-H	Same HH
ALQ023299	INT006147	0	L-H	Same HH
ALQ023353	PLQ2455	21	W-L	Diff HHs
ALQ028086	PL015044	93	L-L	Diff HHs
ALQ028086	PL015069	94	W-L	Diff HHs
ALQ028100	ALQ032820	34	L-H	Diff HHs
ALQ028136	TMP019155	13	L-L	Diff HHs
ALQ028321	TMP016019	77	W-L	Diff HHs
ALQ028321	TMP019244	89	W-W	Diff HHs
ALQ028321	TMP020914	77	W-L	Diff HHs
ALQ028389	INT007544	19	L-L	Diff HHs
ALQ028781	INT003921	78	W-L	Diff HHs
ALQ028781	INT007668	78	L-L	Diff HHs
ALQ028781	PLQ000847	95	L-L	Diff HHs
ALQ032758	TMP016318	94	H-H	Diff HHs
ALQ032869	ALQ034796	10	H-H	Diff HHs
ALQ032869	INT005465	6	H-H	Diff HHs
ALQ032869	INT005715	23	H-H	Diff HHs
ALQ034618	INT008593	0	W-H	Same HH
ALQ034625	INT003888	5	W-L	Diff HHs
ALQ034625	PL015049	45	W-L	Diff HHs
ALQ034625	TMP015343	41	W-H	Diff HHs
ALQ034625	TMP020740	16	W-L	Diff HHs
ALQ034634	TMP020967	61	W-L	Diff HHs
ALQ034646	TMP023415	14	L-L	Same HH
ALQ034661	INT007371	76	L-L	Diff HHs
ALQ034661	TMP023356	4	L-L	Same HH
ALQ034667	TMP024230	26	W-L	Diff HHs
ALQ034702	PLQ2212	15	W-H	Diff HHs
ALQ034735	INT004250	18	H-H	Diff HHs
ALQ034735	PLQ2415	8	H-H	Diff HHs
ALQ034796	INT005465	9	H-H	Diff HHs
ALQ034796	INT005715	19	H-H	Diff HHs
ALQ034825	ALQ034852	12	W-W	Same HH
ALQ034833	INT008582	14	L-L	Same HH
ALQ034843	ALQ034865	8	L-L	Same HH
ALQ034855	INT004392	51	W-L	Diff HHs
ALQ034933	INT007102	37	W-W	Diff HHs
ALQ034933	PLQ2439	34	W-H	Diff HHs
ALQ034949	PLQ000715	53	W-W	Diff HHs
ALQ034949	TMP019863	71	W-L	Diff HHs
ALQ035128	TMP021066	65	L-L	Diff HHs
ALQ035128	TMP022507	65	W-L	Diff HHs
ECL000753	INT004567	48	W-L	Diff HHs
ECL000753	INT005029	0	W-L	Same HH
ECL000753	INT005802	50	W-L	Diff HHs
ECL000753	INT007541	47	W-L	Diff HHs
ECL000753	INT007592	46	W-L	Diff HHs
ECL000753	INT007896	74	W-L	Diff HHs
ECL000753	INT007914	59	W-L	Diff HHs
ECL000753	PL015033	57	W-L	Diff HHs
ECL000753	TMP014928	48	W-L	Diff HHs
ECL000753	TMP018641	54	W-L	Diff HHs
ECL000753	TMP019339	53	W-L	Diff HHs
ECL000753	TMP020748	54	W-L	Diff HHs
ECL000753	TMP024209	57	W-L	Diff HHs
ECL000753	TWAG1869	48	W-L	Diff HHs
ECL000753	TWAG1878	52	W-L	Diff HHs
INT000379	INT000384	4	W-W	Same HH
INT000414	TWAG1831	76	H-H	Diff HHs
INT000450	TMP016042	2	W-W	Diff HHs
INT000450	TMP016473	0	W-W	Diff HHs
INT000450	TMP016878	0	W-L	Diff HHs
INT000450	TMP016889	5	W-L	Diff HHs
INT003115	INT003143	84	L-L	Same HH
INT003119	INT003176	1	L-L	Same HH
INT003295	INT005286	20	W-L	Diff HHs
INT003633	TMP016917	51	L-H	Diff HHs
INT003724	TMP017068	85	L-L	Diff HHs
INT003875	INT003892	1	L-L	Same HH
INT003888	PL015049	46	L-L	Diff HHs
INT003888	TMP015343	42	L-H	Diff HHs
INT003888	TMP020740	17	L-L	Diff HHs
INT003900	INT004245	0	H-H	Same HH
INT003916	TMP021570	15	L-L	Diff HHs
INT003921	INT007668	88	W-L	Diff HHs
INT003921	PLQ000847	41	W-L	Diff HHs
INT004165	TMP019936	51	W-W	Diff HHs
INT004178	INT007380	94	W-L	Diff HHs
INT004212	INT004284	21	W-W	Diff HHs
INT004222	INT004326	0	W-H	Diff HHs
INT004250	PLQ2415	18	H-H	Diff HHs
INT004377	TWAG1803	100	W-W	Diff HHs
INT004381	TMP018787	74	W-L	Diff HHs
INT004422	INT004502	0	W-H	Same HH
INT004567	INT005029	48	L-L	Diff HHs
INT004567	INT005802	32	L-L	Diff HHs
INT004567	INT007541	29	L-L	Diff HHs
INT004567	INT007592	28	L-L	Diff HHs
INT004567	INT007896	62	L-L	Diff HHs
INT004567	INT007914	41	L-L	Diff HHs
INT004567	PL015033	31	L-L	Diff HHs
INT004567	TMP014928	32	L-L	Diff HHs
INT004567	TMP018641	38	L-L	Diff HHs
INT004567	TMP019339	27	L-L	Diff HHs
INT004567	TMP020748	38	L-L	Diff HHs
INT004567	TMP024209	53	L-L	Diff HHs
INT004567	TWAG1869	32	L-L	Diff HHs
INT004567	TWAG1878	36	L-L	Diff HHs
INT004574	TMP014972	90	L-L	Diff HHs
INT004621	INT005243	25	W-W	Diff HHs
INT004621	INT005550	24	W-W	Diff HHs
INT004621	PL015200	28	W-W	Diff HHs
INT004621	PL015264	50	W-W	Diff HHs
INT004621	PL015278	35	W-W	Diff HHs
INT004621	PL015286	32	W-W	Diff HHs
INT004621	TMP015013	37	W-W	Diff HHs
INT004621	TMP015072	43	W-W	Diff HHs
INT004621	TMP016229	33	W-W	Diff HHs
INT004621	TMP018318	27	W-W	Diff HHs
INT004621	TMP019555	37	W-W	Diff HHs
INT004621	TWAG1848	38	W-W	Diff HHs
INT004621	TWAG1910	32	W-W	Diff HHs
INT004632	INT005313	60	H-H	Diff HHs
INT004632	PLQ2489	23	H-H	Diff HHs
INT004632	TMP016110	63	H-H	Diff HHs
INT004680	INT004683	8	L-L	Same HH
INT004680	TMP016398	32	L-L	Diff HHs
INT004683	TMP016398	36	L-L	Diff HHs
INT004696	INT004723	1	L-H	Same HH
INT004744	INT004746	1	H-H	Same HH
INT004848	INT004856	2	W-W	Same HH
INT004848	INT004865	3	W-W	Same HH
INT004856	INT004865	1	W-W	Same HH
INT004869	TMP015227	84	L-L	Diff HHs
INT004883	INT005917	95	W-L	Diff HHs
INT004883	TMP020842	95	W-L	Diff HHs
INT004989	PLQ2481	10	W-H	Diff HHs
INT004989	TMP016360	11	W-H	Diff HHs
INT005001	PLQ2385	35	H-H	Diff HHs
INT005029	INT005802	50	L-L	Diff HHs
INT005029	INT007541	47	L-L	Diff HHs
INT005029	INT007592	46	L-L	Diff HHs
INT005029	INT007896	74	L-L	Diff HHs
INT005029	INT007914	59	L-L	Diff HHs
INT005029	PL015033	57	L-L	Diff HHs
INT005029	TMP014928	48	L-L	Diff HHs
INT005029	TMP018641	54	L-L	Diff HHs
INT005029	TMP019339	53	L-L	Diff HHs
INT005029	TMP020748	54	L-L	Diff HHs
INT005029	TMP024209	57	L-L	Diff HHs
INT005029	TWAG1869	48	L-L	Diff HHs
INT005029	TWAG1878	52	L-L	Diff HHs
INT005034	INT005045	0	L-L	Same HH
INT005129	INT005135	2	L-L	Same HH
INT005176	INT007648	5	L-H	Diff HHs
INT005243	INT005550	23	W-W	Diff HHs
INT005243	PL015200	33	W-W	Diff HHs
INT005243	PL015264	41	W-W	Diff HHs
INT005243	PL015278	26	W-W	Diff HHs
INT005243	PL015286	31	W-W	Diff HHs
INT005243	TMP015013	28	W-W	Diff HHs
INT005243	TMP015072	34	W-W	Diff HHs
INT005243	TMP016229	32	W-W	Diff HHs
INT005243	TMP018318	26	W-W	Diff HHs
INT005243	TMP019555	36	W-W	Diff HHs
INT005243	TWAG1848	37	W-W	Diff HHs
INT005243	TWAG1910	31	W-W	Diff HHs
INT005269	PLQ2198	28	H-H	Diff HHs
INT005269	PLQ2349	13	H-H	Diff HHs
INT005276	TWAG00300	90	W-W	Diff HHs
INT005313	PLQ2489	69	H-H	Diff HHs
INT005313	TMP016110	71	H-H	Diff HHs
INT005380	INT005386	1	L-L	Same HH
INT005399	TMP019567	60	W-H	Diff HHs
INT005414	TMP021971	0	W-H	Diff HHs
INT005465	INT005715	22	H-H	Diff HHs
INT005477	INT007968	24	H-H	Diff HHs
INT005477	TMP024110	19	H-H	Diff HHs
INT005501	PL015209	72	W-W	Diff HHs
INT005501	PL015229	72	W-W	Diff HHs
INT005501	TMP020963	65	W-W	Diff HHs
INT005538	TWAG00330	13	W-W	Diff HHs
INT005550	PL015200	32	W-W	Diff HHs
INT005550	PL015264	48	W-W	Diff HHs
INT005550	PL015278	33	W-W	Diff HHs
INT005550	PL015286	30	W-W	Diff HHs
INT005550	TMP015013	35	W-W	Diff HHs
INT005550	TMP015072	41	W-W	Diff HHs
INT005550	TMP016229	31	W-W	Diff HHs
INT005550	TMP018318	25	W-W	Diff HHs
INT005550	TMP019555	35	W-W	Diff HHs
INT005550	TWAG1848	36	W-W	Diff HHs
INT005550	TWAG1910	30	W-W	Diff HHs
INT005556	TMP021113	35	W-H	Diff HHs
INT005601	INT005627	1	W-L	Same HH
INT005621	TMP019524	9	L-L	Diff HHs
INT005621	TMP021809	4	L-L	Same HH
INT005638	INT005668	0	W-L	Diff HHs
INT005638	INT005734	2	W-W	Same HH
INT005638	INT005822	0	W-W	Same HH
INT005638	INT005910	0	W-W	Diff HHs
INT005668	INT005734	2	W-L	Diff HHs
INT005668	INT005822	0	W-L	Diff HHs
INT005668	INT005910	0	W-L	Diff HHs
INT005729	TMP022415	66	W-W	Diff HHs
INT005734	INT005822	2	W-W	Same HH
INT005734	INT005910	2	W-W	Diff HHs
INT005802	INT007541	25	L-L	Diff HHs
INT005802	INT007592	24	L-L	Diff HHs
INT005802	INT007896	72	L-L	Diff HHs
INT005802	INT007914	35	L-L	Diff HHs
INT005802	PL015033	33	L-L	Diff HHs
INT005802	TMP014928	34	L-L	Diff HHs
INT005802	TMP018641	40	L-L	Diff HHs
INT005802	TMP019339	31	L-L	Diff HHs
INT005802	TMP020748	32	L-L	Diff HHs
INT005802	TMP024209	47	L-L	Diff HHs
INT005802	TWAG1869	34	L-L	Diff HHs
INT005802	TWAG1878	30	L-L	Diff HHs
INT005822	INT005910	0	W-W	Diff HHs
INT005879	TMP016515	93	L-H	Diff HHs
INT005917	TMP020842	48	W-W	Diff HHs
INT005925	INT005946	0	L-L	Same HH
INT005925	TMP015782	4	L-L	Diff HHs
INT005925	TMP016169	0	W-L	Diff HHs
INT005925	TMP021071	12	L-L	Diff HHs
INT005938	PLQ2237	52	L-L	Diff HHs
INT005946	TMP015782	4	L-L	Diff HHs
INT005946	TMP016169	0	W-L	Diff HHs
INT005946	TMP021071	12	L-L	Diff HHs
INT006051	INT006147	0	L-L	Same HH
INT007102	PLQ2439	35	W-H	Diff HHs
INT007371	TMP023356	72	L-L	Diff HHs
INT007394	INT007533	4	L-H	Same HH
INT007479	TMP021061	26	L-L	Diff HHs
INT007541	INT007592	3	L-L	Same HH
INT007541	INT007896	69	L-L	Diff HHs
INT007541	INT007914	34	L-L	Diff HHs
INT007541	PL015033	32	L-L	Diff HHs
INT007541	TMP014928	31	L-L	Diff HHs
INT007541	TMP018641	37	L-L	Diff HHs
INT007541	TMP019339	26	L-L	Diff HHs
INT007541	TMP020748	37	L-L	Diff HHs
INT007541	TMP024209	52	L-L	Diff HHs
INT007541	TWAG1869	31	L-L	Diff HHs
INT007541	TWAG1878	35	L-L	Diff HHs
INT007592	INT007896	68	L-L	Diff HHs
INT007592	INT007914	33	L-L	Diff HHs
INT007592	PL015033	31	L-L	Diff HHs
INT007592	TMP014928	30	L-L	Diff HHs
INT007592	TMP018641	36	L-L	Diff HHs
INT007592	TMP019339	25	L-L	Diff HHs
INT007592	TMP020748	36	L-L	Diff HHs
INT007592	TMP024209	51	L-L	Diff HHs
INT007592	TWAG1869	30	L-L	Diff HHs
INT007592	TWAG1878	34	L-L	Diff HHs
INT007668	PLQ000847	97	L-L	Diff HHs
INT007678	TMP019956	60	L-L	Diff HHs
INT007733	TMP019529	77	L-L	Diff HHs
INT007733	TWAG00386	87	L-H	Diff HHs
INT007856	INT007857	8	W-W	Same HH
INT007882	TMP016515	34	L-L	Diff HHs
INT007896	INT007914	81	L-L	Same HH
INT007896	PL015033	71	L-L	Diff HHs
INT007896	TMP014928	70	L-L	Diff HHs
INT007896	TMP018641	76	L-L	Diff HHs
INT007896	TMP019339	67	L-L	Diff HHs
INT007896	TMP020748	76	L-L	Diff HHs
INT007896	TMP024209	79	L-L	Diff HHs
INT007896	TWAG1869	70	L-L	Diff HHs
INT007896	TWAG1878	74	L-L	Diff HHs
INT007914	PL015033	28	L-L	Diff HHs
INT007914	TMP014928	43	L-L	Diff HHs
INT007914	TMP018641	49	L-L	Diff HHs
INT007914	TMP019339	40	L-L	Diff HHs
INT007914	TMP020748	49	L-L	Diff HHs
INT007914	TMP024209	64	L-L	Diff HHs
INT007914	TWAG1869	43	L-L	Diff HHs
INT007914	TWAG1878	47	L-L	Diff HHs
INT007968	TMP024110	19	H-H	Diff HHs
INT007976	TMP019273	31	W-H	Diff HHs
INT007976	TMP019279	33	W-H	Diff HHs
INT007994	TMP019182	16	H-H	Diff HHs
INT007994	TMP019284	14	H-H	Diff HHs
INT007994	TMP020823	17	H-H	Diff HHs
INT008356	TMP015147	86	W-L	Diff HHs
INT008356	TMP022790	4	L-H	Diff HHs
INT008624	INT008641	6	H-H	Same HH
INT008830	INT008846	0	W-W	Same HH
INT008830	PLQ2453	2	W-L	Same HH
INT008830	PLQ2462	2	W-L	Same HH
INT008830	PLQ2468	2	W-L	Same HH
INT008846	PLQ2453	2	W-L	Same HH
INT008846	PLQ2462	2	W-L	Same HH
INT008846	PLQ2468	2	W-L	Same HH
INT010134	PL015075	19	W-L	Diff HHs
PL015022	TMP021220	25	L-H	Diff HHs
PL015033	TMP014928	41	L-L	Diff HHs
PL015033	TMP018641	47	L-L	Diff HHs
PL015033	TMP019339	30	L-L	Diff HHs
PL015033	TMP020748	47	L-L	Diff HHs
PL015033	TMP024209	62	L-L	Diff HHs
PL015033	TWAG1869	41	L-L	Diff HHs
PL015033	TWAG1878	45	L-L	Diff HHs
PL015044	PL015069	1	W-L	Same HH
PL015049	TMP015343	32	L-H	Diff HHs
PL015049	TMP020740	51	L-L	Diff HHs
PL015118	TMP019468	21	W-W	Diff HHs
PL015118	TMP024127	30	W-H	Diff HHs
PL015122	PLQ2168	25	W-W	Diff HHs
PL015176	TMP019778	89	H-H	Diff HHs
PL015176	TMP020939	82	W-H	Diff HHs
PL015200	PL015264	58	W-W	Same HH
PL015200	PL015278	43	W-W	Diff HHs
PL015200	PL015286	40	W-W	Same HH
PL015200	TMP015013	45	W-W	Diff HHs
PL015200	TMP015072	51	W-W	Diff HHs
PL015200	TMP016229	41	W-W	Diff HHs
PL015200	TMP018318	35	W-W	Diff HHs
PL015200	TMP019555	37	W-W	Diff HHs
PL015200	TWAG1848	45	W-W	Diff HHs
PL015200	TWAG1910	40	W-W	Diff HHs
PL015209	PL015229	0	W-W	Same HH
PL015209	TMP020963	81	W-W	Diff HHs
PL015229	TMP020963	81	W-W	Diff HHs
PL015264	PL015278	39	W-W	Diff HHs
PL015264	PL015286	50	W-W	Same HH
PL015264	TMP015013	51	W-W	Diff HHs
PL015264	TMP015072	49	W-W	Diff HHs
PL015264	TMP016229	57	W-W	Diff HHs
PL015264	TMP018318	49	W-W	Diff HHs
PL015264	TMP019555	57	W-W	Diff HHs
PL015264	TWAG1848	52	W-W	Diff HHs
PL015264	TWAG1910	52	W-W	Diff HHs
PL015278	PL015286	35	W-W	Diff HHs
PL015278	TMP015013	36	W-W	Diff HHs
PL015278	TMP015072	34	W-W	Diff HHs
PL015278	TMP016229	42	W-W	Diff HHs
PL015278	TMP018318	34	W-W	Diff HHs
PL015278	TMP019555	42	W-W	Diff HHs
PL015278	TWAG1848	37	W-W	Diff HHs
PL015278	TWAG1910	37	W-W	Diff HHs
PL015286	TMP015013	41	W-W	Diff HHs
PL015286	TMP015072	43	W-W	Diff HHs
PL015286	TMP016229	39	W-W	Diff HHs
PL015286	TMP018318	31	W-W	Diff HHs
PL015286	TMP019555	39	W-W	Diff HHs
PL015286	TWAG1848	38	W-W	Diff HHs
PL015286	TWAG1910	34	W-W	Diff HHs
PLQ000249	TMP019701	51	W-W	Diff HHs
PLQ000489	TWAG00214	81	W-H	Diff HHs
PLQ000544	TMP015511	40	L-L	Diff HHs
PLQ000563	PLQ000587	96	L-L	Same HH
PLQ000563	PLQ000593	0	L-L	Same HH
PLQ000587	PLQ000593	96	L-L	Same HH
PLQ000667	PLQ2265	55	L-L	Diff HHs
PLQ000667	TMP022768	9	L-L	Same HH
PLQ000681	TMP015532	67	L-L	Diff HHs
PLQ000698	TMP016267	95	W-L	Diff HHs
PLQ000715	TMP019863	98	W-L	Diff HHs
PLQ000733	TMP020451	48	W-L	Diff HHs
PLQ000735	TMP016572	31	W-L	Diff HHs
PLQ000861	TMP023838	13	W-L	Diff HHs
PLQ000871	PLQ000881	0	L-L	Same HH
PLQ000951	TMP020796	7	W-W	Diff HHs
PLQ000985	TMP019549	14	W-W	Diff HHs
PLQ000985	TWAG00379	39	W-H	Diff HHs
PLQ2189	PLQ2296	6	L-H	Same HH
PLQ2198	PLQ2349	17	H-H	Diff HHs
PLQ2265	TMP022768	56	L-L	Diff HHs
PLQ2423	TMP015796	45	H-H	Diff HHs
PLQ2423	TMP019798	53	H-H	Diff HHs
PLQ2453	PLQ2462	0	L-L	Same HH
PLQ2453	PLQ2468	0	L-L	Same HH
PLQ2462	PLQ2468	0	L-L	Same HH
PLQ2474	TMP015837	89	L-H	Diff HHs
PLQ2481	TMP016360	3	H-H	Diff HHs
PLQ2489	TMP016110	72	H-H	Diff HHs
PLQ2493	TMP024283	93	H-H	Diff HHs
TMP014928	TMP018641	38	L-L	Diff HHs
TMP014928	TMP019339	37	L-L	Diff HHs
TMP014928	TMP020748	32	L-L	Diff HHs
TMP014928	TMP024209	53	L-L	Diff HHs
TMP014928	TWAG1869	10	L-L	Diff HHs
TMP014928	TWAG1878	14	L-L	Diff HHs
TMP015013	TMP015072	44	W-W	Same HH
TMP015013	TMP016229	44	W-W	Diff HHs
TMP015013	TMP018318	34	W-W	Diff HHs
TMP015013	TMP019555	46	W-W	Diff HHs
TMP015013	TWAG1848	47	W-W	Diff HHs
TMP015013	TWAG1910	41	W-W	Diff HHs
TMP015072	TMP016229	50	W-W	Diff HHs
TMP015072	TMP018318	42	W-W	Diff HHs
TMP015072	TMP019555	50	W-W	Diff HHs
TMP015072	TWAG1848	43	W-W	Diff HHs
TMP015072	TWAG1910	45	W-W	Diff HHs
TMP015114	TMP020494	88	L-L	Diff HHs
TMP015147	TMP022790	82	W-H	Diff HHs
TMP015227	TMP020506	80	L-L	Diff HHs
TMP015343	TMP020740	47	L-H	Diff HHs
TMP015509	TWAG1958	51	L-H	Diff HHs
TMP015544	TMP019322	47	L-L	Diff HHs
TMP015782	TMP016169	4	W-L	Same HH
TMP015782	TMP021071	8	L-L	Diff HHs
TMP015796	TMP019798	40	H-H	Diff HHs
TMP015846	TMP018953	67	L-L	Diff HHs
TMP016016	TMP019096	4	L-L	Diff HHs
TMP016019	TMP019244	84	W-L	Diff HHs
TMP016019	TMP020914	72	L-L	Diff HHs
TMP016042	TMP016473	2	W-W	Same HH
TMP016042	TMP016878	2	W-L	Same HH
TMP016042	TMP016889	5	W-L	Same HH
TMP016046	TMP016335	0	L-L	Same HH
TMP016144	TMP019816	43	W-H	Diff HHs
TMP016169	TMP021071	12	W-L	Diff HHs
TMP016193	TMP022799	44	L-L	Diff HHs
TMP016215	TMP019986	35	W-L	Diff HHs
TMP016229	TMP018318	34	W-W	Diff HHs
TMP016229	TMP019555	44	W-W	Diff HHs
TMP016229	TWAG1848	45	W-W	Diff HHs
TMP016229	TWAG1910	39	W-W	Diff HHs
TMP016254	TMP016275	1	L-L	Same HH
TMP016254	TMP023975	5	W-L	Diff HHs
TMP016275	TMP023975	4	W-L	Diff HHs
TMP016369	TMP024062	16	L-H	Diff HHs
TMP016473	TMP016878	0	W-L	Same HH
TMP016473	TMP016889	5	W-L	Same HH
TMP016818	TMP020878	91	W-H	Diff HHs
TMP016818	TMP024037	99	W-H	Diff HHs
TMP016878	TMP016889	5	L-L	Same HH
TMP017049	TMP024245	1	W-L	Diff HHs
TMP018094	TMP018430	4	L-L	Same HH
TMP018094	TMP018438	4	L-L	Same HH
TMP018318	TMP019555	36	W-W	Diff HHs
TMP018318	TWAG1848	37	W-W	Diff HHs
TMP018318	TWAG1910	31	W-W	Diff HHs
TMP018430	TMP018438	0	L-L	Same HH
TMP018474	TMP022142	43	W-W	Diff HHs
TMP018474	TMP022209	43	W-W	Diff HHs
TMP018641	TMP019339	43	L-L	Diff HHs
TMP018641	TMP020748	44	L-L	Diff HHs
TMP018641	TMP024209	59	L-L	Diff HHs
TMP018641	TWAG1869	38	L-L	Diff HHs
TMP018641	TWAG1878	42	L-L	Diff HHs
TMP018696	TMP019915	3	H-H	Same HH
TMP019044	TMP020872	55	W-L	Diff HHs
TMP019076	TMP021091	60	W-L	Diff HHs
TMP019133	TMP021244	32	L-H	Diff HHs
TMP019182	TMP019284	2	H-H	Same HH
TMP019182	TMP020823	9	H-H	Diff HHs
TMP019202	TMP020860	39	H-H	Diff HHs
TMP019244	TMP020914	54	W-L	Diff HHs
TMP019273	TMP019279	2	H-H	Same HH
TMP019284	TMP020823	11	H-H	Diff HHs
TMP019339	TMP020748	43	L-L	Diff HHs
TMP019339	TMP024209	58	L-L	Diff HHs
TMP019339	TWAG1869	37	L-L	Diff HHs
TMP019339	TWAG1878	41	L-L	Diff HHs
TMP019362	TWAG1742	95	W-L	Diff HHs
TMP019369	TMP021043	53	W-L	Diff HHs
TMP019456	TMP021048	94	W-L	Diff HHs
TMP019468	TMP024127	37	W-H	Diff HHs
TMP019524	TMP021809	5	L-L	Diff HHs
TMP019529	TMP019846	80	L-L	Diff HHs
TMP019529	TMP019851	80	L-L	Diff HHs
TMP019529	TWAG00386	60	L-H	Diff HHs
TMP019549	TWAG00379	33	W-H	Diff HHs
TMP019555	TWAG1848	44	W-W	Diff HHs
TMP019555	TWAG1910	39	W-W	Diff HHs
TMP019601	TMP019709	1	W-W	Same HH
TMP019778	TMP020939	83	W-H	Diff HHs
TMP019846	TMP019851	0	L-L	Same HH
TMP019846	TWAG00386	70	L-H	Diff HHs
TMP019851	TWAG00386	70	L-H	Diff HHs
TMP019892	TMP021019	81	H-H	Diff HHs
TMP019892	TMP022082	65	H-H	Diff HHs
TMP019950	TWAG1716	8	W-L	Diff HHs
TMP020486	TMP020499	4	L-L	Same HH
TMP020486	TMP020669	0	L-L	Same HH
TMP020499	TMP020669	4	L-L	Same HH
TMP020748	TMP024209	51	L-L	Diff HHs
TMP020748	TWAG1869	32	L-L	Diff HHs
TMP020748	TWAG1878	28	L-L	Diff HHs
TMP020878	TMP024037	30	H-H	Diff HHs
TMP021019	TMP022082	36	H-H	Diff HHs
TMP021066	TMP022507	0	W-L	Same HH
TMP021095	TMP023930	42	W-W	Diff HHs
TMP021107	TMP021153	1	W-W	Same HH
TMP021678	TMP021689	0	L-H	Same HH
TMP022142	TMP022209	8	W-W	Same HH
TMP023349	TMP023446	2	L-L	Same HH
TMP023964	TMP023970	3	W-W	Same HH
TMP024091	TWAG1926	16	W-L	Diff HHs
TMP024209	TWAG1869	53	L-L	Diff HHs
TMP024209	TWAG1878	49	L-L	Diff HHs
TMP024217	TMP024240	12	W-L	Same HH
TMP024217	TMP024305	7	W-L	Diff HHs
TMP024240	TMP024305	5	W-W	Diff HHs
TMP024251	TWAG1857	1	W-H	Diff HHs
TMP024272	TMP024453	10	L-H	Diff HHs
TMP024444	TWAG00365	18	W-H	Diff HHs
TWAG00324	TWAG00337	0	L-L	Same HH
TWAG00324	TWAG00343	4	L-L	Same HH
TWAG00337	TWAG00343	4	L-L	Same HH
TWAG1723	TWAG1772	1	L-L	Same HH
TWAG1754	TWAG1761	2	L-L	Same HH
TWAG1848	TWAG1910	40	W-W	Same HH
TWAG1869	TWAG1878	4	L-L	Same HH
