# Supplementary material for: Population genomics of Escherichia coli in livestock-keeping households across a rapidly developing urban landscape
Source: Nat Microbiol. 2022 Mar 14;7(4):581–9. doi: 10.1038/s41564-022-01079-y (PMC8975746; doi:10.1038/s41564-022-01079-y)
Supplement: Source Data Extended Data Fig. 6 — List of pairwise cgMLST (<100) and cgSNP (<500) distances. [file 41564_2022_1079_MOESM12_ESM.xlsx]

## Sheet: sourcedata_FigureS4
		cgmlst	corealn
ECL000675	ALQ017153	1	6
INT005429	INT005334	1
TMP021971	INT005431	1
TMP015782	INT005925	1	4
TMP016169	INT005925	1	0
PLQ000431	INT008356	1
TMP022439	INT008356	1
TMP022790	INT008356	1	4
TMP022439	PLQ000431	1
TMP022790	PLQ000431	1
PLQ2296	PLQ2189	1	6
TMP016169	TMP015782	1	4
TMP023970	TMP016385	1
TMP022209	TMP022142	1	8
TMP022790	TMP022439	1
TMP023446	TMP023349	1	2
TMP024142	TMP024130	1
TMP016046	ALQ017332	2	6
ALQ019107	ALQ018914	2	3
TMP019188	ALQ018914	2
TMP018942	ALQ019547	2	0
INT004268	ALQ019653	2	4
ALQ019980	ALQ019911	2	3
ALQ020457	ALQ020209	2	4
INT000384	INT000379	2	4
INT004245	INT003900	2	0
INT004326	INT004222	2	0
INT004502	INT004422	2	0
INT004683	INT004680	2	8
INT005045	INT005034	2	0
INT005172	INT005157	2
TMP022059	INT005482	2
TMP021809	INT005621	2	4
TMP015310	INT005925	2
INT007932	INT007898	2
TMP015475	TMP015210	2
TMP015782	TMP015310	2
TMP016169	TMP015310	2
TMP016889	TMP016042	2	5
TMP016335	TMP016046	2	0
TMP019284	TMP019182	2	2
TWAG1716	TMP019950	2	8
TMP020905	TMP020898	2
TMP021048	TMP021036	2
TMP024225	TMP024130	2
TMP024225	TMP024142	2
TMP024156	TMP024149	2
TWAG1944	TWAG1941	2
INT000259	ALQ017075	3
ECL000753	ALQ017189	3	5
TMP016275	ALQ017241	3	0
ALQ017349	ALQ017272	3
TMP016046	ALQ017321	3	0
ALQ017344	ALQ017327	3
TMP016335	ALQ017332	3	6
TMP019188	ALQ019107	3
TMP018942	ALQ019554	3	0
INT005453	ALQ019809	3
ALQ020449	ALQ020141	3	0
TMP023597	ALQ020462	3
TMP016473	INT000259	3
TMP016889	INT000259	3
TMP016878	INT000434	3
INT000536	INT000450	3
TMP016473	INT000450	3	0
TMP016889	INT000450	3	5
TMP016473	INT000536	3
TMP016889	INT000536	3
INT004723	INT004696	3	1
INT005431	INT005414	3
TMP021971	INT005414	3	0
INT005734	INT005668	3	2
INT005910	INT005822	3	0
INT005946	INT005925	3	0
TMP015782	INT005946	3	4
TMP016169	INT005946	3	0
INT007533	INT007394	3	4
INT008641	INT008624	3	6
INT008846	INT008830	3	0
TWAG1831	INT009765	3
INT010120	INT009982	3
TMP022768	PLQ000667	3	9
PLQ2357	PLQ2342	3
PLQ2462	PLQ2453	3	0
TMP023975	TMP016254	3	5
TMP023964	TMP016385	3
TMP016889	TMP016473	3	5
TMP019915	TMP018696	3	3
TMP020499	TMP020486	3	4
TMP020669	TMP020486	3	0
TMP020669	TMP020499	3	4
TMP023703	TMP023663	3
TMP023970	TMP023964	3	3
TWAG00343	TWAG00324	3	4
TWAG00343	TWAG00337	3	4
TWAG1878	TWAG1869	3	4
TMP016042	ALQ017075	4	5
INT010030	ALQ017149	4	8
INT005029	ALQ017189	4	5
ALQ017368	ALQ017241	4	4
TMP023975	ALQ017241	4	4
ALQ017332	ALQ017321	4	6
TMP016335	ALQ017321	4	0
TMP016275	ALQ017368	4	4
PL015069	ALQ018726	4
ALQ018965	ALQ018948	4
INT005015	ALQ019167	4
ALQ019554	ALQ019547	4	0
ALQ019749	ALQ019705	4	0
ALQ019753	ALQ019749	4
INT006051	ALQ023299	4	0
INT006147	ALQ023299	4	0
TMP023454	ALQ034569	4
TMP023356	ALQ034661	4	4
TMP023501	ALQ034796	4
ALQ034865	ALQ034843	4	8
INT005029	ECL000753	4	0
TMP016042	INT000259	4
TMP016042	INT000450	4	2
TMP016042	INT000536	4
INT003176	INT003119	4	1
INT005910	INT005638	4	0
INT005822	INT005734	4	2
INT005910	INT005734	4	2
TMP015310	INT005946	4
INT007592	INT007541	4	3
INT007706	INT007698	4
PLQ2453	INT008830	4	2
TMP023597	INT010077	4
PLQ000593	PLQ000563	4	0
PLQ2468	PLQ2453	4	0
TMP016473	TMP016042	4	2
TMP016275	TMP016254	4	1
TMP023975	TMP016275	4	4
TMP019851	TMP019846	4	0
TMP022507	TMP021066	4	0
TMP021732	TMP021502	4
TMP021689	TMP021678	4	0
TMP023603	TMP023349	4
TMP023603	TMP023446	4
TMP024305	TMP024217	4	7
INT000434	ALQ017075	5
TMP016473	ALQ017075	5	5
TMP016878	ALQ017075	5	5
TMP016889	ALQ017075	5	0
TMP023975	ALQ017368	5	8
PL015044	ALQ018726	5
TMP019339	ALQ019365	5	4
ALQ019499	ALQ019481	5
ALQ019753	ALQ019705	5
INT005286	ALQ019809	5	4
ALQ020185	ALQ019828	5
INT005279	ALQ019848	5	33
INT010077	ALQ020462	5	0
INT008593	ALQ034618	5	0
INT000450	INT000259	5
INT000536	INT000259	5
TMP016473	INT000434	5
TMP016878	INT000450	5	0
INT003892	INT003875	5	1
INT004305	INT003888	5
INT004717	INT004148	5
INT004865	INT004856	5	1
INT005135	INT005129	5	2
INT005453	INT005286	5
INT005386	INT005380	5	1
INT005668	INT005638	5	0
INT005734	INT005638	5	2
INT007060	INT005931	5
INT006147	INT006051	5	0
TMP023650	INT009799	5
PL015229	PL015209	5	0
PLQ000881	PLQ000871	5	0
TMP016360	PLQ2481	5	3
TMP019096	TMP016016	5	4
TMP016878	TMP016473	5	0
TMP024245	TMP017049	5	1
TMP018438	TMP018094	5	4
TMP022527	TMP021043	5
TMP022397	TMP021137	5
TMP024553	TMP023957	5
TWAG00337	TWAG00324	5	0
INT004935	ALQ017149	6
TMP016254	ALQ017241	6	1
TMP016779	ALQ017407	6	3
TMP019948	ALQ019866	6	0
ALQ023328	ALQ023291	6
TMP023562	ALQ034634	6
INT008892	ALQ034931	6
TMP016042	INT000434	6
INT004856	INT004848	6	2
INT005822	INT005638	6	0
INT005822	INT005668	6	0
INT005910	INT005668	6	0
INT008615	INT008606	6
PLQ2462	INT008830	6	2
PLQ2453	INT008846	6	2
PL015069	PL015044	6	1
PLQ2468	PLQ2462	6	0
TMP016878	TMP016042	6	2
TMP019279	TMP019273	6	2
TMP019709	TMP019601	6	1
TMP021153	TMP021107	6	1
TMP024240	TMP024217	6	12
INT000450	ALQ017075	7	5
INT000536	ALQ017075	7
TMP016254	ALQ017368	7	5
INT000434	INT000259	7
TMP016878	INT000259	7
INT000450	INT000434	7
INT000536	INT000434	7
TMP016889	INT000434	7
TMP016878	INT000536	7
PLQ2481	INT004989	7	10
TMP019524	INT005621	7	9
INT007857	INT007856	7	8
PLQ2468	INT008830	7	2
PLQ2468	INT008846	7	2
PLQ000554	PLQ000509	7
TMP016889	TMP016878	7	5
TMP021259	TMP021253	7
TMP024305	TMP024240	7	5
TWAG1772	TWAG1723	7	1
TMP015094	ALQ017201	8
ALQ019005	ALQ018881	8	5
TMP016847	ALQ019778	8
INT003754	ECL000730	8
INT004746	INT004744	8	1
INT004865	INT004848	8	3
INT007648	INT005176	8	5
PLQ2462	INT008846	8	2
TMP015163	TMP015114	8
TMP021809	TMP019524	8	5
ALQ019380	ALQ019065	9	13
ALQ034852	ALQ034825	9	12
INT000485	INT000321	9
INT010030	INT004935	9
TMP020823	TMP019182	9	9
TMP020823	TMP019284	9	11
INT004305	ALQ034625	10
TMP020796	PLQ000951	10	7
TMP024453	TMP024272	10	10
TWAG1761	TWAG1754	10	2
PLQ2415	ALQ034735	11	8
INT005465	ALQ034796	11	9
TMP016360	INT004989	11	11
TWAG00330	INT005538	11	13
INT003888	ALQ034625	12	5
TMP023501	INT005465	12
INT004245	ALQ020022	13	13
INT005465	ALQ032869	13	6
TMP023501	ALQ032869	13
INT008582	ALQ034833	13	14
TMP019549	PLQ000985	13	14
TMP021071	TMP015310	13
INT003900	ALQ020022	14	13
TMP024453	ALQ023279	14	10
TMP019155	ALQ028136	14	13
ALQ034796	ALQ032869	14	10
PLQ2415	INT004250	14	18
INT007138	INT005650	14
TMP021071	INT005925	14	12
TMP021071	INT005946	14	12
PL015100	INT007168	14
TMP021071	TMP015782	14	8
TMP021071	TMP016169	14	12
TMP024272	ALQ023279	15	10
PLQ000652	INT005865	15
TMP019182	INT007994	15	16
TMP019284	INT007994	15	14
TMP020823	INT007994	15	17
PLQ2349	PLQ2198	15	17
TMP018438	TMP018430	15	0
TMP023415	ALQ034646	16	14
TMP023838	PLQ000861	16	13
TMP018430	TMP018094	16	4
INT003295	ALQ019809	17	16
INT005453	INT003295	17
PLQ2349	INT005269	17	13
TWAG1897	INT005865	17
PLQ2147	INT008756	17
TWAG1857	TMP024251	17	1
INT010045	ALQ017443	18	19
INT004621	ALQ019883	18	12
INT007544	ALQ028389	18	19
INT004250	ALQ034735	18	18
TMP021570	INT003916	18	15
TMP024110	INT005477	18	19
TWAG1897	PLQ000652	18
PLQ000899	ALQ019823	19	24
PLQ000629	ALQ020153	20	14
TMP020740	INT003888	20	17
PLQ2489	INT004632	20	23
TMP022082	TMP021019	20	36
TWAG1926	TMP024091	20	16
INT005243	ALQ019883	21	21
TMP024283	ALQ023180	21	17
PLQ2455	ALQ023353	21	21
TMP020740	ALQ034625	21	16
PLQ2212	ALQ034702	21	15
INT005286	INT003295	21	20
INT005627	INT005601	21	1
INT007541	INT005802	21	25
PLQ2168	PL015122	21	25
TMP024062	TMP016369	21	16
TWAG1693	TMP019571	21
ALQ020041	ALQ019585	22	21
TMP021607	ALQ019662	22	24
TMP019549	ALQ023111	22	22
TMP020740	INT004305	22
INT005550	INT004621	22	24
INT005550	INT005243	22	23
INT007592	INT005802	22	24
TWAG1878	TMP014928	22	14
INT005550	ALQ019883	23	20
TMP024230	ALQ034667	23	26
INT004284	INT004212	23	21
TMP024110	INT007968	23	19
TMP024037	TMP020878	23	30
PLQ000985	ALQ023111	24	28
INT005715	ALQ032869	24	23
INT005243	INT004621	24	25
INT005715	INT005465	24	22
TWAG1869	TMP014928	24	10
PL015200	ALQ019883	25	24
ALQ028656	ALQ020200	25
TMP024048	INT004987	25
TMP018674	ALQ032924	26
INT005715	ALQ034796	26	19
PL015200	INT004621	26	28
TMP016229	INT005550	26	31
TMP019339	INT005802	26	31
TMP016572	PLQ000735	26	31
TWAG00365	TMP024444	26	18
INT005802	ALQ023216	27	27
TMP016545	ALQ023324	27
INT005414	INT004527	27
TMP016229	INT004621	27	33
TMP014973	INT005001	27	163
PL015200	INT005243	27	33
PLQ2198	INT005269	27	28
TMP023501	INT005715	27
TMP021061	INT007479	27	26
PL015033	INT007914	27	28
TMP016831	ALQ017237	28	1
INT007733	ALQ019065	28	34
INT005802	ALQ019365	28	27
INT007541	ALQ019365	28	22
PL015278	ALQ019883	28	31
TMP016229	ALQ019883	28	29
TMP018318	ALQ019883	28	23
INT007592	ALQ023216	28	25
TMP016398	INT004680	28	32
PL015278	INT005243	28	26
TMP016229	INT005243	28	32
TMP018318	INT005243	28	26
INT007968	INT005477	28	24
PL015278	INT005550	28	33
TMP018318	INT005550	28	25
TMP019339	INT007541	28	26
TMP021220	PL015022	28	25
INT007592	ALQ019365	29	21
PL015286	ALQ019883	29	28
TWAG1910	ALQ019883	29	28
INT007541	ALQ023216	29	26
INT005431	INT004527	29
TMP021971	INT004527	29
PL015278	INT004621	29	35
TMP018318	INT004621	29	27
TMP016398	INT004683	29	36
PL015286	INT005243	29	31
TWAG1910	INT005243	29	31
PL015200	INT005550	29	32
PL015286	INT005550	29	30
TWAG1910	INT005550	29	30
TMP019339	INT007592	29	25
PL015075	INT010134	29	19
TMP015511	PLQ000544	29	40
TMP021244	TMP019133	29	32
INT007640	ALQ019122	30
INT007733	ALQ019380	30	29
INT005001	ALQ023254	30	29
INT005802	INT004567	30	32
INT007541	INT004567	30	29
TWAG1910	INT004621	30	32
TMP023660	INT010125	30
PL015286	PL015278	30	35
PLQ2439	ALQ034933	31	34
INT007592	INT004567	31	28
TMP019468	PL015118	31	21
TWAG1848	PL015278	31	37
TMP018318	TMP016229	31	34
INT007914	ALQ023216	32	30
PL015033	ALQ023216	32	20
PL015286	INT004621	32	32
PLQ2385	INT005001	32	35
TWAG1848	INT005243	32	37
TMP015013	INT005550	32	35
TMP023917	INT007941	32
TMP018318	PL015278	32	34
TWAG1910	PL015278	32	37
TMP019555	ALQ019883	33	33
TWAG1848	ALQ019883	33	34
TMP019555	INT005243	33	36
TWAG1848	INT005550	33	36
PL015033	INT005802	33	33
PL015278	PL015200	33	43
TMP015072	PL015278	33	34
TMP016229	PL015278	33	42
TMP015013	ALQ019883	34	33
TMP014973	ALQ023254	34	163
TMP019555	INT004621	34	37
TWAG1848	INT004621	34	38
TMP015013	INT005243	34	28
TMP019555	INT005550	34	35
INT007914	INT005802	34	35
PL015033	INT007592	34	31
PL015286	PL015200	34	40
TMP016229	PL015200	34	41
TMP018318	PL015200	34	35
TMP018318	PL015286	34	31
TWAG1910	PL015286	34	34
TMP020748	TMP014928	34	32
TWAG1910	TMP016229	34	39
TMP015072	ALQ019883	35	39
TMP015013	INT004621	35	37
TMP015072	INT005243	35	34
TMP015072	INT005550	35	41
PL015033	INT007541	35	32
INT007914	INT007592	35	33
TMP016515	INT007882	35	34
TWAG1910	PL015200	35	40
TWAG1848	PL015286	35	38
TWAG1848	TMP015072	35	43
TMP016312	TMP015215	35
TWAG1910	TMP018318	35	31
ALQ023216	ALQ019365	36	28
INT004567	ALQ019365	36	31
INT003897	ALQ019539	36	48
TMP019339	ALQ023216	36	24
ALQ032820	ALQ028100	36	34
TMP014928	INT004567	36	32
TMP019339	INT004567	36	27
TMP015072	INT004621	36	43
PLQ2439	INT007102	36	35
INT007914	INT007541	36	34
TMP014928	INT007592	36	30
TMP019273	INT007976	36	31
TMP019555	PL015200	36	37
PL015278	PL015264	36	39
TMP016229	PL015286	36	39
TMP019555	PL015286	36	39
TMP014973	PLQ2385	36	170
TWAG1848	TMP018318	36	37
TMP020860	TMP019202	36	39
TMP016156	ALQ018852	37	42
INT004567	ALQ023216	37	25
PLQ2385	ALQ023254	37	32
TMP018641	INT004567	37	38
TMP020748	INT004567	37	38
TMP021113	INT005556	37	35
TMP014928	INT005802	37	34
TMP018641	INT005802	37	40
TMP014928	INT007541	37	31
TMP018641	INT007592	37	36
TMP020748	INT007592	37	36
TMP019279	INT007976	37	33
TMP019555	PL015278	37	42
TMP015072	PL015286	37	43
TMP019986	TMP016215	37	35
INT007102	ALQ034933	38	37
TMP020748	INT005802	38	32
TMP018641	INT007541	38	37
TMP020748	INT007541	38	37
TMP014976	INT008593	38
TMP015343	PL015049	38	32
TMP015013	PL015286	38	41
TMP018318	TMP015013	38	34
TWAG1910	TMP015013	38	41
TMP018318	TMP015072	38	42
TWAG1848	TMP016229	38	45
TMP019555	TMP018318	38	36
TWAG1910	TMP019555	38	39
TWAG1910	TWAG1848	38	40
TMP019339	INT007914	39	40
TMP019339	PL015033	39	30
TWAG1848	PL015200	39	45
TMP015013	PL015278	39	36
TMP016229	TMP015013	39	44
TMP019798	TMP015796	39	40
PLQ000670	ALQ018557	40	40
PL015033	ALQ019365	40	34
TMP016150	ALQ020166	40	40
PL015264	INT005550	40	48
TMP015013	PL015200	40	45
TMP016229	TMP015072	40	50
TWAG1910	TMP015072	40	45
TMP019555	TMP016229	40	44
TWAG1848	TMP019555	40	44
TWAG00300	ALQ019097	41	49
INT007914	ALQ019365	41	36
TMP016318	ALQ032758	41	94
TMP014976	ALQ034618	41
PL015033	INT004567	41	31
TWAG1869	INT004567	41	32
TWAG1878	INT004567	41	36
PL015264	INT004621	41	50
TMP015072	PL015200	41	51
INT003770	ALQ017241	42
PL015264	ALQ019883	42	46
TMP015343	ALQ032616	42
TMP016275	INT003770	42
PL015264	INT005243	42	41
TMP018772	PLQ000534	42
TWAG00379	PLQ000985	42	39
TMP019322	TMP015544	42	47
TWAG00379	TMP019549	42	33
TMP014928	ALQ019365	43	33
TMP014928	ALQ023216	43	35
TMP020748	ALQ023216	43	41
TMP016569	ALQ035081	43
TMP016254	INT003770	43
TMP023975	INT003770	43
TMP015343	INT003888	43	42
INT007914	INT004567	43	41
PL015286	PL015264	43	50
TMP018641	TMP014928	43	38
TMP019339	TMP014928	43	37
TMP019555	TMP015072	43	50
TWAG1878	TMP020748	43	28
TMP019948	ALQ020424	44	40
TMP015343	ALQ034625	44	41
TWAG1878	INT005802	44	30
TWAG1878	INT007541	44	35
TWAG1848	PL015264	44	52
TMP020029	PLQ2193	44
TMP019555	TMP015013	44	46
TMP019339	TMP018641	44	43
TMP020748	TMP018641	44	44
TMP024209	ALQ017189	45	52
INT003770	ALQ017368	45
TMP020748	ALQ019365	45	39
TMP016121	ALQ019690	45	45
ALQ020424	ALQ019866	45	40
TMP018641	ALQ023216	45	41
TMP015343	INT004305	45
TWAG1878	INT007592	45	34
TMP016229	PL015264	45	57
TMP018318	PL015264	45	49
TWAG1910	PL015264	45	52
TMP019701	PLQ000249	45	51
TWAG1848	TMP015013	45	47
TMP020748	TMP019339	45	43
TWAG1869	TMP020748	45	32
INT004567	ALQ017189	46	51
TMP018641	ALQ019365	46	39
INT004400	ALQ023140	46	43
PLQ2222	ALQ023267	46	46
INT006497	INT003177	46
TMP024209	INT004567	46	53
TWAG1869	INT005802	46	34
TMP021732	INT007501	46
TWAG1869	INT007541	46	31
TMP015072	PL015264	46	49
TMP020451	PLQ000733	46	48
TMP022142	TMP018474	46	43
TMP022209	TMP018474	46	43
INT007592	ALQ017189	47	49
INT003176	ALQ017358	47	47
TMP021149	ALQ019508	47
INT003191	ALQ019926	47
PL015049	ALQ032616	47
TMP024209	ECL000753	47	57
TMP024209	INT007592	47	51
TWAG1869	INT007592	47	30
TMP018641	PL015033	47	47
TMP015072	TMP015013	47	44
TMP020740	TMP015343	47	47
INT005802	ALQ017189	48	45
INT007541	ALQ017189	48	50
ALQ020007	ALQ019843	48
INT004567	ECL000753	48	48
TMP024209	INT005029	48	57
TMP024209	INT005802	48	47
TMP020842	INT005917	48	48
TMP021502	INT007501	48
TMP024209	INT007541	48	52
TMP019956	INT007678	48	60
TWAG1826	INT008658	48
PL015264	PL015200	48	58
INT004155	ALQ017070	49
TMP024453	ALQ019832	49	56
INT007592	ECL000753	49	46
INT005029	INT004567	49	48
TMP014928	INT007914	49	43
TMP014928	PL015033	49	41
TMP020748	PL015033	49	47
TMP020451	PLQ000504	49
TMP019816	TMP016144	49	43
INT003119	ALQ017358	50	46
TWAG1869	ALQ019365	50	33
TWAG1878	ALQ019365	50	37
TMP024272	ALQ019832	50	55
TMP016910	ALQ023158	50	40
INT005802	ECL000753	50	50
INT007541	ECL000753	50	47
INT007592	INT005029	50	46
TMP022724	INT005856	50
TMP018641	INT007914	50	49
TMP020748	INT007914	50	49
TMP015013	PL015264	50	51
TMP019555	PL015264	50	57
TMP015796	PLQ2423	50	45
TWAG1878	TMP018641	50	42
TWAG1878	TMP019339	50	41
TMP024127	TMP019468	50	37
TMP014928	ALQ017189	51	51
INT005802	INT005029	51	50
INT007541	INT005029	51	47
TMP019211	INT005582	51
TMP024127	PL015118	51	30
PLQ000733	PLQ000504	51
TMP024209	TMP018641	51	59
TWAG1878	ALQ023216	52	39
TMP021066	ALQ035128	52	65
TMP024209	TMP014928	52	53
TMP022799	TMP016193	52	44
TWAG1869	TMP018641	52	38
TWAG1869	TMP019339	52	37
TMP020748	ALQ017189	53	49
ALQ023279	ALQ019832	53	56
TWAG00379	ALQ023111	53	45
TMP020434	ALQ032656	53
TMP014928	ECL000753	53	48
TMP019798	PLQ2423	53	53
TMP024209	TMP020748	53	51
TMP023930	TMP021095	53	42
ALQ019365	ALQ017189	54	52
ALQ023216	ALQ017189	54	54
TMP018641	ALQ017189	54	57
TMP019339	ALQ017189	54	56
ECL000753	ALQ019365	54	49
TWAG00168	ALQ020028	54	45
TMP024209	ALQ023216	54	56
TWAG1869	ALQ023216	54	35
TMP022507	ALQ035128	54	65
PL015049	INT003888	54	46
TMP014928	INT005029	54	48
TMP024209	ALQ019365	55	54
INT004268	ALQ023339	55
TMP020748	ECL000753	55	54
TMP024209	TMP019339	55	58
ALQ023339	ALQ019653	56
ECL000753	ALQ023216	56	51
PL015049	ALQ034625	56	45
TMP018641	ECL000753	56	54
TMP019339	ECL000753	56	53
TMP020748	INT005029	56	54
TWAG1878	PL015033	56	45
INT005029	ALQ019365	57	49
INT005029	ALQ023216	57	51
PL015049	INT004305	57
TMP018641	INT005029	57	54
TMP019339	INT005029	57	53
TMP020740	PL015049	57	51
PLQ000951	ALQ020101	58	63
INT003888	ALQ032616	58
TMP016917	INT003633	58	51
TWAG1878	INT007914	58	47
TMP024209	PL015033	58	62
TWAG1869	PL015033	58	41
TWAG00386	TMP019529	58	60
TMP020796	ALQ020101	59	62
ALQ034625	ALQ032616	59
TMP020740	ALQ032616	59
TWAG00386	TMP019846	59	70
TWAG1878	TMP024209	59	49
PL015033	ALQ017189	60	60
TWAG1878	ALQ017189	60	47
TWAG00249	ALQ020080	60	65
TMP014973	ALQ020112	60	200
INT004305	ALQ032616	60
TWAG1869	INT007914	60	43
TWAG1958	TMP015509	60	51
TWAG00386	TMP019851	60	70
TMP022082	TMP019892	60	65
INT007896	ALQ017189	61	77
INT007914	ALQ017189	61	62
TMP024209	INT007914	61	64
TMP020914	TMP019244	61	54
TMP021043	TMP019369	61	53
TWAG1869	TMP024209	61	53
TWAG1869	ALQ017189	62	51
INT005938	ALQ019499	62	60
PL015033	ECL000753	62	57
TWAG1869	ECL000753	62	48
TWAG1878	ECL000753	62	52
INT009765	INT000414	62
TWAG1831	INT000414	62	76
TMP020689	INT003115	62
PLQ2265	PLQ000667	62	55
TMP022768	PLQ2265	62	56
INT005001	ALQ020112	63	66
INT007896	ECL000753	63	74
INT007914	ECL000753	63	59
PLQ000847	INT003921	63	41
TMP019936	INT004165	63	51
INT007896	INT004567	63	62
TMP016110	INT004632	63	63
PL015033	INT005029	63	57
TWAG1878	INT005029	63	52
TMP019567	INT005399	63	60
INT007896	INT007592	63	68
TMP022527	TMP019369	63
INT005938	ALQ019481	64
TMP020689	INT003143	64
TMP016655	INT004411	64
INT007896	INT005029	64	74
INT007914	INT005029	64	59
INT007896	INT007541	64	69
TMP024209	INT007896	64	79
TMP018953	TMP015846	64	67
TMP016019	ALQ028321	65	77
INT003143	INT003115	65	84
INT005313	INT004632	65	60
TWAG1869	INT005029	65	48
TMP020042	PL015081	65
TMP021779	TMP019936	65
TMP019529	ALQ019065	66	75
TMP016110	INT005313	66	71
INT007896	INT005802	66	72
TMP021091	TMP019076	66	60
TMP021269	TMP021217	66
PLQ000715	ALQ034949	67	53
TMP020928	INT003770	67
TMP021019	TMP019892	67	81
TMP019529	ALQ019380	68	70
TMP020963	INT005501	68	65
PLQ000715	INT005568	68
INT007604	INT005684	68
TMP020886	TMP014967	68
ALQ023254	ALQ020112	69	65
INT004392	ALQ034855	69	51
TMP014928	INT007896	69	70
TMP020647	INT008267	69
TMP024083	PLQ000710	69
TMP020914	TMP016019	69	72
TMP020872	TMP019044	69	55
TWAG1706	TMP020830	69
TMP024102	TMP021820	69	140
INT007896	ALQ019365	70	71
TMP014972	INT004574	70	90
TMP022415	INT005729	70	66
PLQ2237	INT005938	70	52
TMP019339	INT007896	70	67
TMP020748	INT007896	70	76
TMP016110	PLQ2489	70	72
TMP019196	TMP018787	70
INT007896	ALQ023216	72	65
PLQ2489	INT005313	72	69
PLQ000925	INT005409	72
TMP018641	INT007896	72	76
PLQ2385	ALQ020112	73	71
TMP024079	TMP020429	73
TMP023562	TMP020967	73
TWAG00386	ALQ019065	74	85
TWAG00386	ALQ019380	74	80
TMP020967	ALQ034634	74	61
INT004785	ALQ034923	74	324
TMP021779	INT004165	74
TMP015532	PLQ000681	74	67
TMP019846	TMP019529	74	80
TMP021107	ALQ018998	75	75
TMP021184	PL015075	75	140
TMP020837	TMP014967	75
TMP019851	TMP019529	75	80
TMP021153	ALQ018998	76	74
PL015209	INT005501	76	72
TMP020939	PL015176	76	82
TWAG1693	TMP016515	76
TMP019529	INT007733	77	77
INT007914	INT007896	77	81
PL015033	INT007896	77	71
TWAG1878	INT007896	77	74
PLQ2237	ALQ019499	78	70
ALQ020396	ALQ019771	79
TWAG1803	INT004377	79	100
TWAG1869	INT007896	79	70
TMP015147	INT008356	79	86
TMP015147	PLQ000431	79
TMP022439	TMP015147	79
TMP022790	TMP015147	79	82
TMP019244	TMP016019	79	84
INT005276	ALQ019097	80	87
PLQ2237	ALQ019481	80
PL015229	INT005501	80	72
TMP019571	TMP016515	80	207
TMP020914	ALQ028321	81	77
TMP023403	TMP017049	81
INT007668	ALQ028781	82	78
INT005568	ALQ034949	82
TMP019863	ALQ034949	82	71
TMP019196	INT004381	82
TMP019446	TMP016212	82
TMP024245	TMP023403	82
ALQ020159	ALQ019728	83	94
TMP016388	ALQ032711	83
TMP023905	INT003115	83	122
INT007120	INT005898	83	189
TWAG1693	INT007882	83
TMP023905	TMP020689	83
INT007522	ALQ019637	84
TMP021976	ALQ029008	84
TWAG00386	INT007733	84	87
TMP021184	INT010134	84	151
TMP020451	TMP016388	84	105
TMP023975	TMP020928	84	265
TMP020928	ALQ017241	85	269
TWAG1953	PL015203	85
TMP020963	PL015209	85	81
TMP020928	ALQ017368	86	265
TMP019571	INT007882	86	207
TMP020928	TMP016254	86	270
TMP020878	TMP016818	86	91
TMP016042	ALQ018943	87	104
TMP020963	PL015229	87	81
TWAG00214	PLQ000489	87	81
TMP019863	PLQ000715	87	98
TMP020928	TMP016275	87	269
ALQ028714	ALQ017277	88	79
TMP016889	ALQ018943	88	99
TMP023905	INT003143	88	123
INT005917	INT004883	88	95
TWAG1941	INT004883	88
TWAG00300	INT005276	88	90
TMP024037	TMP016818	88	99
TMP021048	TMP019456	88	94
INT000450	ALQ018943	89	102
INT000536	ALQ018943	89
TMP016473	ALQ018943	89	102
TMP019846	ALQ019065	89	97
TMP019846	ALQ019380	89	100
INT004250	ALQ019980	89	266
TMP018787	INT004381	89	74
TMP020842	INT004883	89	95
TWAG1944	INT004883	89
PLQ000448	INT007108	89
TMP019778	PL015176	89	89
TMP021184	PLQ000865	89	220
TWAG1742	TMP019362	89	95
TMP021036	TMP019456	89
TWAG1962	TWAG1944	89
ALQ018943	ALQ017075	90	99
INT000259	ALQ018943	90
TMP019851	ALQ019065	90	97
TMP019851	ALQ019380	90	100
INT004250	ALQ019911	90	267
PLQ2493	ALQ023180	90	86
TMP016388	PLQ000733	90	105
TMP016569	TMP016422	90	101
TWAG1962	TWAG1941	90
INT000434	ALQ018943	91
TMP016878	ALQ018943	91	102
TMP019244	ALQ028321	91	89
TMP023356	INT007371	91	72
TMP021820	PL015111	91	172
TMP020494	TMP015114	91	88
TMP020494	TMP015163	91
TWAG1944	TMP016857	91
TMP021184	TMP019875	91
TMP020886	TMP020837	91
TMP016422	ALQ035081	92
TMP016388	PLQ000504	92
TWAG1941	TMP016857	92
PLQ2415	ALQ019980	93	268
INT010025	INT007716	93
PLQ2281	PLQ2229	93	200
TMP024283	PLQ2493	93	93
PLQ2415	ALQ019911	94	269
TMP022281	ALQ028571	94
INT007371	ALQ034661	94	76
TMP016515	INT005879	94	93
TMP015210	INT008267	94
PLQ000593	PLQ000587	94	96
ALQ034735	ALQ019980	95	268
PL015044	ALQ028086	95	93
TWAG1962	INT004883	95	141
TMP015475	INT008267	95	172
PLQ000865	PL015075	95	216
ALQ034735	ALQ019911	96	269
TMP020451	ALQ032711	96
TWAG1944	INT005917	96
INT005971	INT005931	96	207
TWAG00379	TMP020977	96	189
ALQ028086	ALQ018726	97
INT004632	ALQ020402	97	306
PL015069	ALQ028086	97	94
PLQ000847	ALQ028781	97	95
TWAG1941	INT005917	97
PLQ000587	PLQ000563	97	96
PLQ2349	PLQ000643	97	125
TMP020647	TMP015210	97
TWAG1941	TMP020842	97
TMP023842	ALQ017327	98
TMP023842	ALQ017344	98
TMP020647	TMP015475	98
TWAG1944	TMP020842	98
TMP019218	ALQ017413	99	107
INT007060	INT005971	99
TMP019851	INT007733	99	107
TMP024102	PL015111	99	220
TMP019765	TMP019512	99
