# Supplementary material for: Population genomics of Escherichia coli in livestock-keeping households across a rapidly developing urban landscape
Source: Nat Microbiol. 2022 Mar 14;7(4):581–9. doi: 10.1038/s41564-022-01079-y (PMC8975746; doi:10.1038/s41564-022-01079-y)
Supplement: Source Data Extended Data Fig. 7 — Lists of isolates involved in each type of sharing (H–H, H–L, L–L, H–W, L–W and W–W). H, human; L, livestock; W, wildlife. [file 41564_2022_1079_MOESM13_ESM.xlsx]

## Sheet: H-H
INT008641	human-human
TMP019915	human-human
INT004744	human-human
TMP018696	human-human
ALQ019911	human-human
TMP016360	human-human
ALQ019749	human-human
TMP019284	human-human
INT003900	human-human
INT004245	human-human
ALQ019705	human-human
ALQ019980	human-human
PLQ2481	human-human
INT004746	human-human
ALQ019554	human-human
TMP019273	human-human
ALQ019547	human-human
INT008624	human-human
TMP019279	human-human
TMP018942	human-human
TMP020823	human-human
TMP019182	human-human

## Sheet: H-L
TMP024272	human-livestock
INT007648	human-livestock
INT006147	human-livestock
INT004723	human-livestock
PLQ2296	human-livestock
INT005176	human-livestock
INT007394	human-livestock
TMP024453	human-livestock
TMP021689	human-livestock
TMP021678	human-livestock
ALQ020141	human-livestock
PLQ2189	human-livestock
TMP022790	human-livestock
ALQ023299	human-livestock
INT008356	human-livestock
INT007533	human-livestock
INT006051	human-livestock
INT004696	human-livestock
ALQ020449	human-livestock

## Sheet: L-L
INT003875	livestock-livestock
PLQ2468	livestock-livestock
INT007541	livestock-livestock
INT005925	livestock-livestock
TMP019846	livestock-livestock
TMP016779	livestock-livestock
TMP020486	livestock-livestock
ALQ034661	livestock-livestock
TMP018438	livestock-livestock
INT005386	livestock-livestock
ALQ017189	livestock-livestock
INT005135	livestock-livestock
ECL000675	livestock-livestock
PLQ2462	livestock-livestock
ALQ020209	livestock-livestock
INT005029	livestock-livestock
PLQ2453	livestock-livestock
INT010077	livestock-livestock
TMP016335	livestock-livestock
TMP016016	livestock-livestock
ALQ019380	livestock-livestock
ALQ034843	livestock-livestock
ALQ020462	livestock-livestock
TMP018094	livestock-livestock
TMP019339	livestock-livestock
TWAG1878	livestock-livestock
ALQ017332	livestock-livestock
TMP021809	livestock-livestock
PLQ000563	livestock-livestock
INT007592	livestock-livestock
INT004680	livestock-livestock
PLQ000871	livestock-livestock
INT005621	livestock-livestock
INT006051	livestock-livestock
ALQ017241	livestock-livestock
TMP016046	livestock-livestock
ALQ020457	livestock-livestock
TMP020499	livestock-livestock
TMP023356	livestock-livestock
TMP016275	livestock-livestock
ALQ018881	livestock-livestock
ALQ018914	livestock-livestock
TMP019096	livestock-livestock
ALQ019365	livestock-livestock
PLQ000593	livestock-livestock
TWAG1761	livestock-livestock
TMP016889	livestock-livestock
INT003176	livestock-livestock
ALQ017368	livestock-livestock
TMP020669	livestock-livestock
TMP015782	livestock-livestock
TWAG1723	livestock-livestock
INT003119	livestock-livestock
ALQ017321	livestock-livestock
ALQ019065	livestock-livestock
ALQ017153	livestock-livestock
INT005129	livestock-livestock
INT005034	livestock-livestock
TMP016878	livestock-livestock
ALQ017407	livestock-livestock
INT004683	livestock-livestock
TWAG00343	livestock-livestock
INT005946	livestock-livestock
TMP019524	livestock-livestock
TMP023446	livestock-livestock
PLQ000667	livestock-livestock
INT005380	livestock-livestock
ALQ034865	livestock-livestock
TWAG00324	livestock-livestock
INT005045	livestock-livestock
TMP022768	livestock-livestock
TWAG00337	livestock-livestock
TWAG1772	livestock-livestock
PLQ000881	livestock-livestock
INT003892	livestock-livestock
TWAG1869	livestock-livestock
ALQ019107	livestock-livestock
TMP016254	livestock-livestock
TMP023349	livestock-livestock
TWAG1754	livestock-livestock
TMP019851	livestock-livestock
INT006147	livestock-livestock
ALQ019005	livestock-livestock

## Sheet: H-W
INT005414	human-wildlife
INT004502	human-wildlife
ALQ034618	human-wildlife
TMP021971	human-wildlife
INT004326	human-wildlife
INT008593	human-wildlife
INT004989	human-wildlife
PLQ2481	human-wildlife
INT004222	human-wildlife
INT004422	human-wildlife

## Sheet: L-W
INT005029	livestock-wildlife
TMP019950	livestock-wildlife
PLQ2462	livestock-wildlife
ECL000753	livestock-wildlife
TMP016254	livestock-wildlife
TMP024217	livestock-wildlife
TMP016473	livestock-wildlife
INT005822	livestock-wildlife
TMP019948	livestock-wildlife
ALQ017189	livestock-wildlife
TMP022507	livestock-wildlife
TWAG1716	livestock-wildlife
TMP023975	livestock-wildlife
ALQ017368	livestock-wildlife
TMP017049	livestock-wildlife
INT005925	livestock-wildlife
PLQ2453	livestock-wildlife
ALQ019653	livestock-wildlife
INT008846	livestock-wildlife
INT005946	livestock-wildlife
ALQ017241	livestock-wildlife
TMP021066	livestock-wildlife
PL015044	livestock-wildlife
INT004268	livestock-wildlife
INT010030	livestock-wildlife
INT005668	livestock-wildlife
ALQ019848	livestock-wildlife
INT008830	livestock-wildlife
INT005910	livestock-wildlife
PLQ2468	livestock-wildlife
PL015069	livestock-wildlife
ALQ017075	livestock-wildlife
INT005286	livestock-wildlife
TMP024245	livestock-wildlife
INT000450	livestock-wildlife
INT005279	livestock-wildlife
TMP024240	livestock-wildlife
TMP016169	livestock-wildlife
TMP016042	livestock-wildlife
INT005734	livestock-wildlife
TMP016275	livestock-wildlife
TMP016878	livestock-wildlife
TMP015782	livestock-wildlife
TMP024305	livestock-wildlife
TMP016889	livestock-wildlife
ALQ019809	livestock-wildlife
ALQ019866	livestock-wildlife
INT005638	livestock-wildlife
ALQ017149	livestock-wildlife

## Sheet: W-W
PL015209	wildlife-wildlife
INT007857	wildlife-wildlife
INT005822	wildlife-wildlife
TMP022142	wildlife-wildlife
TMP019709	wildlife-wildlife
INT000450	wildlife-wildlife
TMP023970	wildlife-wildlife
INT004856	wildlife-wildlife
INT000384	wildlife-wildlife
TMP024240	wildlife-wildlife
INT000379	wildlife-wildlife
INT005638	wildlife-wildlife
ALQ034852	wildlife-wildlife
INT005910	wildlife-wildlife
INT004848	wildlife-wildlife
INT005734	wildlife-wildlife
INT004865	wildlife-wildlife
TMP021153	wildlife-wildlife
PLQ000951	wildlife-wildlife
TMP021107	wildlife-wildlife
INT008846	wildlife-wildlife
ALQ017075	wildlife-wildlife
TMP022209	wildlife-wildlife
TMP016042	wildlife-wildlife
INT008830	wildlife-wildlife
ALQ034825	wildlife-wildlife
PL015229	wildlife-wildlife
INT007856	wildlife-wildlife
TMP023964	wildlife-wildlife
TMP019601	wildlife-wildlife
TMP016473	wildlife-wildlife
TMP020796	wildlife-wildlife
TMP024305	wildlife-wildlife
