# Supplementary material for: Population genomics of Escherichia coli in livestock-keeping households across a rapidly developing urban landscape
Source: Nat Microbiol. 2022 Mar 14;7(4):581–9. doi: 10.1038/s41564-022-01079-y (PMC8975746; doi:10.1038/s41564-022-01079-y)
Supplement: Source Data Extended Data Fig. 8 — List of observed and expected sharing events for each household and host type across seven antibiotic classes. [file 41564_2022_1079_MOESM14_ESM.xlsx]

## Sheet: Sheet1
Category.Sharing	Household	Frequency.expected.betalactams	Observed. Betalactams	freq.expected.aminoglycoside	observed.aminoglycoside	freq.expected.fluoroquinolones	observed.fluoroquinolones	freq.expected.macrolides	observed.macrolides	freq.expected.sulfonomides	observed.sulfonomides	freq.expected.trimethoprim	observed.trimethoprim	freq.expected.tetracyclines	observed.tetracyclines
HH	btwn	0.0367188	2298	0.0305288	3190	0.0315249	153	0.0535175	224	0.0322645	3529	0.0329089	3487	0.0275693	2738
LBLB	btwn	0.0566374	2240	0.0476142	3168	0.0699128	222	0.0897245	193	0.0478425	3307	0.0484987	3146	0.0524652	3579
LMLM	btwn	0.0289972	565	0.0258555	861	0.0199475	28	0.0131811	20	0.0241263	823	0.0227463	759	0.0256709	870
WBWB	btwn	0.0119614	634	0.0151142	1499	0.0187357	153	0.00902441	40	0.0155632	1561	0.0159753	1505	0.015111	1607
WMWM	btwn	0.00189595	300	0.00312841	796	0.00172084	28	0.0002051	6	0.000939	757	0.00305	717	0.00288337	714
HLB	btwn	0.187679	2542	0.170636	3879	0.165149	184	0.27802	226	0.174099	4208	0.174332	3963	0.172715	3939
HLM	btwn	0.114351	2249	0.098575	3122	0.0865204	141	0.103357	150	0.099802	3235	0.0964123	3114	0.0921088	3009
HWB	btwn	0.110434	2323	0.106074	3845	0.160292	321	0.137978	213	0.109876	4094	0.111408	3977	0.103773	3685
HWM	btwn	0.0458407	1657	0.0519907	3020	0.047654	144	0.0266767	83	0.0513821	3085	0.0532312	2993	0.0457385	2711
LBLM	btwn	0.126877	1348	0.126703	2166	0.0819994	80	0.0978191	72	0.124308	2160	0.121998	2083	0.132668	2308
LBWB	btwn	0.112364	1394	0.121621	2828	0.131639	182	0.0882204	104	0.123475	2944	0.123246	2805	0.128921	3085
LBWM	btwn	0.0435692	1013	0.0628393	2213	0.0432348	81	0.0404184	41	0.060109	2206	0.0632871	2067	0.0613073	2278
LMWB	btwn	0.0676831	1153	0.0718869	2172	0.0704016	144	0.0464073	69	0.070886	2144	0.0691455	2046	0.0728099	2262
LMWM	btwn	0.0299274	842	0.0318477	1644	0.0288368	62	0.00582484	28	0.0291897	1561	0.0286562	1478	0.0319656	1585
WMWB	btwn	0.0250642	872	0.0355855	2105	0.0424304	142	0.00962603	45	0.0343273	2076	0.0351027	1754	0.0342931	2042
HH	within	0.0438312	38	0.0345221	48	0.0368249	1	0.0669643	3	0.0339703	49	0.0347042	48	0.0337476	40
LBLM	within	0.105722	17	0.119401	30	0.138298	2	0.217262	2	0.123708	31	0.109524	27	0.131525	31
LMLM	within	0.0565138	17	0.050214	26	0.012275	1	0.0758929	2	0.0498231	26	0.0524531	25	0.0522034	25
WBWB	within	0.0176542	14	0.0186876	24	0.00818331	1	0.014881	1	0.0178344	23	0.0181097	22	0.0158945	20
WMWM	within	0	1	0.00420827	10	0	0	0	0	0.00417551	10	0.00425685	10	0.00391714	9
HLB	within	0.175325	25	0.152568	39	0.155483	1	0.0818452	1	0.148691	40	0.156277	40	0.153748	36
HLM	within	0.0978084	18	0.0937946	29	0.0523732	2	0.03125	1	0.0920736	29	0.0922799	29	0.0786441	22
HWB	within	0.0723417	19	0.0782454	36	0.0769231	2	0.113095	2	0.0827318	38	0.0839105	37	0.0771375	35
HWM	within	0.0297281	14	0.0358773	27	0	0	0.0193452	2	0.0358811	29	0.0370851	28	0.0325424	23
LBLB	within	0.0839083	30	0.071184	46	0.134206	5	0.0982143	2	0.068436	46	0.0683983	44	0.0765348	49
LBWB	within	0.11455	15	0.116334	28	0.152209	2	0.0982143	1	0.113517	29	0.113492	27	0.118343	30
LBWM	within	0.036526	9	0.0626961	20	0.0171849	2	0.116071	1	0.0632696	21	0.0637807	20	0.0586817	19
LMWB	within	0.0838068	17	0.0845221	23	0	0	0.0669643	1	0.0889597	25	0.0859307	24	0.0873823	19
LMWM	within	0.0512378	13	0.0463623	19	0.193944	2	0	0	0.0452937	18	0.0458874	18	0.0421092	24
WMWB	within	0.0307427	9	0.0313837	21	0.0220949	2	0	0	0.0316348	21	0.0339105	22	0.0375895	22
